# Supplementary material for: Leveraging integrative toxicogenomic approach towards development of stressor-centric adverse outcome pathway networks for plastic additives
Source: Arch Toxicol. 2024 Aug 3;98(10):3299–321. doi: 10.1007/s00204-024-03825-z (PMC11402864; doi:10.1007/s00204-024-03825-z)
Supplement: Supplementary file 2 — Supplementary file2 (XLSX 7896 KB) [file 204_2024_3825_MOESM2_ESM.xlsx]

## Sheet: Introduction
Supplementary Tables S1-S21 for Leveraging integrative toxicogenomic approach towards development of stressor-centric adverse outcome pathway networks for plastic additives Ajaya Kumar Sahooa,b,1, Nikhil Chivukulaa,b,1, Shreyes Rajan Madgaonkara,b, Kundhanathan Ramesha, Shambanagouda Rudragouda Marigoudarc, Krishna Venkatarama Sharmac, Areejit Samala,b,* a The Institute of Mathematical Sciences (…

## Sheet: Table S1
Table S1: This table contains the list of standardized functions for plastic additives. For each function, the table provides the synonymous function names (separated by '|' symbol) as given in the annex of the UN report (https://www.unep.org/resources/report/chemicals-plastics-technical-report), description of the function and the corresponding references (separated by '|' symbol).
Serial Number	Function	Synonymous Function(s)	Description	Reference(s)
1	Accelerators	Accellerator	Accelerators are used to accelerate chemical processes in plastic production	https://www.pcimag.com/ext/resources/AdditivesHandbook/PCI-Additive-Definitions-2011-SECURED.pdf|DOI:10.1007/978-94-011-5862-6
2	Adhesives	Adehesive|Adhesive|adhesive	Adhesives are used to bind plastic surfaces together	https://www.pcimag.com/ext/resources/AdditivesHandbook/PCI-Additive-Definitions-2011-SECURED.pdf|DOI:10.1007/978-94-011-5862-6
3	Anti-UV additives	Anti-UV	Anti-UV additives can protect plastic from the exposure of ultraviolet radiation	https://www.pcimag.com/ext/resources/AdditivesHandbook/PCI-Additive-Definitions-2011-SECURED.pdf|https://www.unep.org/resources/report/chemicals-plastics-technical-report
4	Anti-fogging agents	Anti-fogging agent	Anti-fogging agents prevent the condensation of water droplets in plastic surface	DOI:10.1007/978-94-011-5862-6
5	Antioxidants	Antioxidant|Antioxidant in stabilizers|Phenolic antioxidant|Tentatively Antioxidant|antioxidant	Antioxidants are used to protect plastic from oxidative degradation	DOI:10.1016/B978-0-323-39040-8.00021-3|DOI:10.1126/sciadv.1700782|DOI:10.1016/j.jhazmat.2017.10.014|DOI:10.1007/978-94-011-5862-6
6	Antistatic agents	Antistatic|Antistatic Agent|Antistatic agent	Antistatic agents can eliminate spark discharges and reduce the accumulation of dust in plastic surface	DOI:10.1016/B978-0-323-35824-8.00007-4|DOI:10.1007/978-94-011-5862-6
7	Biocides	Antimicrobial|Antimicrobial agent|Biocide|Biofilm inhibitor|antibacterial	Biocides protect plastic against attack by fungi, bacteria, moulds, algae etc.	DOI:10.1016/B978-0-323-39040-8.00021-3|DOI:10.1007/978-94-011-5862-6|https://www.unep.org/resources/report/chemicals-plastics-technical-report|https://www.pcimag.com/ext/resources/AdditivesHandbook/PCI-Additive-Definitions-2011-SECURED.pdf|DOI:10.1016/j.jhazmat.2017.10.014|DOI:10.1016/B978-0-323-35824-8.00007-4|DOI:10.1126/sciadv.1700782
8	Blowing agents	Blowing Agent|Blowing agent	Blowing agents can generate gas which can further expand or foam the polymer in the plastic	DOI:10.1007/978-94-011-5862-6|https://www.unep.org/resources/report/chemicals-plastics-technical-report
9	Catalysts	Catalyst|Catalyst starting material|catalyst	Catalysts can increase the rate of a chemical reaction but are not modified in the reaction process	https://www.pcimag.com/ext/resources/AdditivesHandbook/PCI-Additive-Definitions-2011-SECURED.pdf|https://www.unep.org/resources/report/chemicals-plastics-technical-report
10	Coating agents	Coating|Coating agent|coating	Coating agents are chemicals when applied on a surface, forms a film with protective, decorative or other specific properties	https://www.pcimag.com/ext/resources/AdditivesHandbook/PCI-Additive-Definitions-2011-SECURED.pdf|DOI:10.1007/978-94-011-5862-6
11	Colorants	Colorant|colorant	Colorants are used to color the plastic	DOI:10.1016/j.jhazmat.2017.10.014|https://www.unep.org/resources/report/chemicals-plastics-technical-report
12	Coupling agents	Adhesion promoter|Adhesive for multilayer materials|Coupling agent for fillers	Coupling agents are used in plastic to chemically bind different kind of surface	DOI:10.1016/B978-0-323-39040-8.00021-3|DOI:10.1007/978-94-011-5862-6
13	Cross-linkers	Cross-linker|Crosslinker|Crosslinking Agent|chain cross-linkers|crosslinker|crosslinking agent	Cross-linkers are chemicals that convert a thermoplastic into a thermoset by changing the functionality of the polymer chain	https://www.pcimag.com/ext/resources/AdditivesHandbook/PCI-Additive-Definitions-2011-SECURED.pdf|https://www.unep.org/resources/report/chemicals-plastics-technical-report
14	Curing agents	Curing agent|Hardener|hardener	Curing agents promots cross linking of the polymer chains, thereby facilitating the polymerization process in plastic	https://www.pcimag.com/ext/resources/AdditivesHandbook/PCI-Additive-Definitions-2011-SECURED.pdf|DOI:10.1007/978-94-011-5862-6|https://www.unep.org/resources/report/chemicals-plastics-technical-report
15	Dispersing agents	Dispersants|Dispersing agent|Dispersing agent (for production of special plastics e.g. PTFE)	Dispersing agents increases the stability of the pigments in polymer and facilitate the homogeous distribution of the pigments	https://www.pcimag.com/ext/resources/AdditivesHandbook/PCI-Additive-Definitions-2011-SECURED.pdf|https://www.unep.org/resources/report/chemicals-plastics-technical-report
16	Dyes	Thermodye	Dyes are soluble colorants used to provide transparent color to the plastic product	DOI:10.1016/B978-0-323-35824-8.00007-4|https://www.pcimag.com/ext/resources/AdditivesHandbook/PCI-Additive-Definitions-2011-SECURED.pdf|DOI:10.1007/978-94-011-5862-6|https://www.unep.org/resources/report/chemicals-plastics-technical-report
17	Emulsifying agents	Emulsifier|Emulsifiers|Emulsioner	Emulsifying agents are used to easily mix two partially immiscible liquids	https://www.pcimag.com/ext/resources/AdditivesHandbook/PCI-Additive-Definitions-2011-SECURED.pdf|https://www.unep.org/resources/report/chemicals-plastics-technical-report
18	Emulsion stabilizers	Emulsion stabilizer|emulsion stabilizer|emulsion_stabilizer	Emulsion stabilizers are used to stabilize the emulsion	https://www.pcimag.com/ext/resources/AdditivesHandbook/PCI-Additive-Definitions-2011-SECURED.pdf
19	Fillers	Filler	Fillers are used to modify physical properties (e.g. fire resistance, modulus, shock resistance) of polymer or to reduce the production cost	DOI:10.1007/978-94-011-5862-6
20	Film forming agents	Film forming agent	Film forming agents are used in plastic to form films on the surface	https://www.pcimag.com/ext/resources/AdditivesHandbook/PCI-Additive-Definitions-2011-SECURED.pdf|DOI:10.1007/978-94-011-5862-6
21	Flame retardants	Flame Retardant|Flame Retardent|Flame retardant|flame retardant|flame retardants	Flame retardants are used in plastic to prevent combustion	https://www.pcimag.com/ext/resources/AdditivesHandbook/PCI-Additive-Definitions-2011-SECURED.pdf|DOI:10.1007/978-94-011-5862-6|https://www.unep.org/resources/report/chemicals-plastics-technical-report
22	Fragrances	Fragrance|Odor Agent|Polymer fragment|fragrance	Fragrances are used to provide desirable smell to the plastic	https://www.pcimag.com/ext/resources/AdditivesHandbook/PCI-Additive-Definitions-2011-SECURED.pdf|https://www.unep.org/resources/report/chemicals-plastics-technical-report
23	Heat stabilizers	Heat Stabilizer|Heat stabilizer|heat stabiliser|heat stabilizer	Heat stabilizers can prevent polymers from thermal degradation even in the absence of oxygen	https://www.pcimag.com/ext/resources/AdditivesHandbook/PCI-Additive-Definitions-2011-SECURED.pdf|DOI:10.1007/978-94-011-5862-6
24	Impact modifiers	Impact Modifier|Impact modifier	Impact modifiers are used in plastic to absorbe crack propagation energy thus, increases its resistant to permanent deformation	https://www.pcimag.com/ext/resources/AdditivesHandbook/PCI-Additive-Definitions-2011-SECURED.pdf|DOI:10.1007/978-94-011-5862-6
25	Light stabilizers	Light Stabilizer|Light stabilizer|UV Absorber|UV Absorbers|UV absorber|UV stabiliser|UV-stabilizer|UV/light stabiliser	Light stabilizers can protect plastic from radiation	DOI:10.1016/B978-0-323-39040-8.00021-3|DOI:10.1007/978-94-011-5862-6|https://www.unep.org/resources/report/chemicals-plastics-technical-report|https://www.pcimag.com/ext/resources/AdditivesHandbook/PCI-Additive-Definitions-2011-SECURED.pdf|DOI:10.1016/j.jhazmat.2017.10.014|DOI:10.1126/sciadv.1700782
26	Lubricants	Lubricant|Lubrificant|lubricating agent|lubricating_agent	Lubricants decrease the frictional resistance between surfaces during plastic production	https://www.pcimag.com/ext/resources/AdditivesHandbook/PCI-Additive-Definitions-2011-SECURED.pdf|DOI:10.1126/sciadv.1700782|DOI:10.1007/978-94-011-5862-6
27	Masking agents	Masking agent	Masking agents are odorants that mask the undesirable odor of ingredients during plastic production	https://www.pcimag.com/ext/resources/AdditivesHandbook/PCI-Additive-Definitions-2011-SECURED.pdf
28	Modification agents	Polyamide modification agent	Modification agents enable desired modification to polymers in plastic product	https://www.pcimag.com/ext/resources/AdditivesHandbook/PCI-Additive-Definitions-2011-SECURED.pdf
29	Mould release agents	moulding	Mould release agents help in separating the moulds	DOI:10.1007/978-94-011-5862-6
30	Nucleating agents	Nucleating Agent|Nucleating agent|Polyamide nucleating agent	Nucleating agents are used to increase the crystallization rate of the polymers	DOI:10.1016/B978-0-323-39040-8.00021-3|https://www.pcimag.com/ext/resources/AdditivesHandbook/PCI-Additive-Definitions-2011-SECURED.pdf|DOI:10.1007/978-94-011-5862-6
31	Other additives	Additive	Other additives used in plastic production	https://www.pcimag.com/ext/resources/AdditivesHandbook/PCI-Additive-Definitions-2011-SECURED.pdf
32	Other stabilizers	Other stabiliser|Other stabilizer|Stabiliser|Stabilizer|color stabilizer|other stabiliser|stabiliser	Other stabilizers used in plastic production	https://www.pcimag.com/ext/resources/AdditivesHandbook/PCI-Additive-Definitions-2011-SECURED.pdf
33	Pigments	Pigment|Pigment agent|pigment	Pigments are insoluble colorants used to color to the plastic product	https://www.pcimag.com/ext/resources/AdditivesHandbook/PCI-Additive-Definitions-2011-SECURED.pdf|https://www.unep.org/resources/report/chemicals-plastics-technical-report
34	Plasticizers	Plasticiser|Plasticizer|Secondary plasticiser|plasticizer|smoother	Plasticizers provide more flexibility and ductility to the plastic product	DOI:10.1016/B978-0-323-39040-8.00021-3|DOI:10.1007/978-94-011-5862-6|https://www.unep.org/resources/report/chemicals-plastics-technical-report|https://www.pcimag.com/ext/resources/AdditivesHandbook/PCI-Additive-Definitions-2011-SECURED.pdf|DOI:10.1016/j.jhazmat.2017.10.014|DOI:10.1016/B978-0-323-35824-8.00007-4|DOI:10.1126/sciadv.1700782
35	Preservatives	Preservative|Tentatively preservative|preservative	Preservatives are chemicals used to prevent the growth of microorganism on the plastic surface	https://www.pcimag.com/ext/resources/AdditivesHandbook/PCI-Additive-Definitions-2011-SECURED.pdf|DOI:10.1007/978-94-011-5862-6
36	Reactive diluents	Reactive dilutant	Reactive diluents are chemicals used in various coatings to reduce the viscosity	https://www.pcimag.com/ext/resources/AdditivesHandbook/PCI-Additive-Definitions-2011-SECURED.pdf
37	Release agents	Mould release agent	Release agents are chemicals used to prevent undesirable materials sticking to plastic surface	https://www.pcimag.com/ext/resources/AdditivesHandbook/PCI-Additive-Definitions-2011-SECURED.pdf|DOI:10.1007/978-94-011-5862-6
38	Slip agents	Slip agent|Slip promoter	Slip agents are lubricants which migrate to the surface as they are not compatible with the polymer, thereby reducing adhesion on plastic surface	DOI:10.1016/B978-0-323-35824-8.00007-4|https://www.pcimag.com/ext/resources/AdditivesHandbook/PCI-Additive-Definitions-2011-SECURED.pdf|DOI:10.1007/978-94-011-5862-6
39	Surfactants	Surface active agent|Surfactant|Surfactant for virus inactivation|surfactant	Surfactants are compounds used to reduce the surface tension of plastic in liquid medium	https://www.pcimag.com/ext/resources/AdditivesHandbook/PCI-Additive-Definitions-2011-SECURED.pdf|DOI:10.1007/978-94-011-5862-6
40	Viscosity modifiers	Rheology modifier|Viscosity Modifier|Viscosity modifier	Viscosity modifiers are used to improve thermal and mechanical shock, increase elongation, and obtain higher impact strength and flexibility to the plastic	https://www.pcimag.com/ext/resources/AdditivesHandbook/PCI-Additive-Definitions-2011-SECURED.pdf|DOI:10.1007/978-94-011-5862-6
41	Wetting agents	Wetting agent	Wetting agents comprised amphiphilic molecules which reduce the surface tension of the solvent and thereby allow the solvent to disperse over the surface	DOI:10.1016/B978-0-323-39040-8.00021-3|https://www.pcimag.com/ext/resources/AdditivesHandbook/PCI-Additive-Definitions-2011-SECURED.pdf|DOI:10.1007/978-94-011-5862-6

## Sheet: Table S2
Table S2: This table contains the list of 6470 plastic additives which are curated from the annex provided by the UN report (https://www.unep.org/resources/report/chemicals-plastics-technical-report). For each additive, the table provides the corresponding information on its primary CAS identifier, synonymous CAS identifiers (separated by '|' symbol) as given in the annex, chemical name as given …
Serial Number	Primary Identifier	Synonymous Identifier(s)	Name	Function	Priority Use Sectors	High Production Volume Chemical	Substances of Very High Concern	REACH List of Prohibited Chemicals	Potential Carcinogen	Endocrine Disrupting Chemical	Human Biospecimen
1	CAS:100-20-9	CAS:100-20-9|CAS:106158-15-0|CAS:108454-76-8|CAS:1640987-72-9|CAS:188665-55-6|CAS:1927884-58-9	1,4-Benzenedicarbonyl dichloride	Catalysts|Cross-linkers	Packaging, including food contact materials	Yes	No	No	No	No
2	CAS:100-21-0	CAS:100-21-0|CAS:2088100-81-4|CAS:211863-90-0|CAS:211863-92-2	1,4-Benzenedicarboxylic acid	Plasticizers|Lubricants|Fillers|Colorants	Packaging, including food contact materials|Agriculture, aquaculture and fisheries	Yes	No	No	No	Yes
3	CAS:100-37-8	CAS:100-37-8|CAS:102802-00-6	Ethanol, 2-(diethylamino)-	Catalysts|Cross-linkers|Antioxidants|Light stabilizers|Lubricants|Colorants	Packaging, including food contact materials	Yes	No	No	No	No
4	CAS:100-40-3	CAS:100-40-3|CAS:92619-43-7	Cyclohexene, 4-ethenyl-	Fragrances|Flame retardants	Packaging, including food contact materials|Toys and other children's products	Yes	No	No	Yes	No
5	CAS:100-41-4	CAS:100-41-4	Benzene, ethyl-	Catalysts|Cross-linkers|Fillers|Lubricants|Fragrances|Colorants	Personal care and household products|Transport|Agriculture, aquaculture and fisheries|Packaging, including food contact materials|Building materials|Toys and other children's products|Electrical and electronic equipment|Furniture	Yes	No	No	Yes	Yes
6	CAS:100-42-5	CAS:100-42-5|CAS:1161074-30-1|CAS:1198090-46-8|CAS:1453489-93-4|CAS:1646200-96-5|CAS:2015955-51-6|CAS:2351150-23-5|CAS:79637-11-9	Benzene, ethenyl-	Catalysts|Cross-linkers|Fillers|Lubricants|Fragrances|Plasticizers|Colorants	Personal care and household products|Transport|Agriculture, aquaculture and fisheries|Packaging, including food contact materials|Building materials|Toys and other children's products|Electrical and electronic equipment|Furniture	Yes	No	No	Yes	Yes
7	CAS:100-44-7	CAS:100-44-7	Benzene, (chloromethyl)-	Lubricants|Plasticizers|Colorants	Packaging, including food contact materials|Agriculture, aquaculture and fisheries	Yes	No	No	No	Yes
8	CAS:100-45-8	CAS:100-45-8	3-Cyclohexene-1-carbonitrile	Colorants		No	No	No	No	No
9	CAS:100-46-9	CAS:100-46-9|CAS:1647116-31-1|CAS:857483-23-9|CAS:858831-93-3	Benzenemethanamine	Colorants	Packaging, including food contact materials	Yes	No	No	No	No
10	CAS:100-47-0	CAS:100-47-0	Benzonitrile	Colorants	Personal care and household products|Agriculture, aquaculture and fisheries	Yes	No	No	No	No
11	CAS:100-51-6	CAS:100-51-6|CAS:1336-27-2|CAS:185532-71-2|CAS:2263936-23-6	Benzenemethanol	Biocides|Cross-linkers|Fillers|Light stabilizers|Lubricants|Fragrances|Plasticizers|Colorants|Viscosity modifiers|Antistatic agents	Personal care and household products|Transport|Agriculture, aquaculture and fisheries|Packaging, including food contact materials|Building materials|Toys and other children's products	Yes	No	No	No	No
12	CAS:100-52-7	CAS:100-52-7	Benzaldehyde	Fillers|Lubricants|Fragrances|Plasticizers|Colorants	Personal care and household products|Transport|Agriculture, aquaculture and fisheries|Packaging, including food contact materials|Building materials	Yes	No	No	No	No
13	CAS:100-57-2	CAS:100-57-2	Mercury, hydroxyphenyl-	Catalysts|Other stabilizers	Packaging, including food contact materials|Agriculture, aquaculture and fisheries	No	No	No	No	No
14	CAS:100-61-8	CAS:100-61-8	Benzenamine, N-methyl-	Lubricants|Colorants		No	No	No	No	No
15	CAS:100-74-3	CAS:100-74-3	Morpholine, 4-ethyl-	Catalysts|Cross-linkers|Colorants	Packaging, including food contact materials	Yes	No	No	No	No
16	CAS:100-93-6	CAS:100-93-6|CAS:890401-96-4	Benzenesulfonamide, 4-methyl-N-[4-(phenylamino)phenyl]-	Antioxidants	Packaging, including food contact materials	No	No	No	No	No
17	CAS:100-97-0	CAS:100-97-0|CAS:11103-67-6|CAS:1556839-80-5|CAS:15978-33-3|CAS:187285-07-0|CAS:56549-34-9|CAS:74734-16-0|CAS:91773-48-7	1,3,5,7-Tetraazatricyclo[3.3.1.13,7]decane	Cross-linkers|Fillers|Colorants	Packaging, including food contact materials|Personal care and household products|Transport|Agriculture, aquaculture and fisheries	Yes	No	No	No	No
18	CAS:100-99-2	CAS:100-99-2|CAS:130565-62-7	Aluminum, tris(2-methylpropyl)-	Catalysts|Cross-linkers	Packaging, including food contact materials	Yes	No	No	No	No
19	CAS:1000-05-1	CAS:1000-05-1	Tetrasiloxane, 1,1,3,3,5,5,7,7-octamethyl-	Viscosity modifiers		No	No	No	No	No
20	CAS:100080-82-8	CAS:100080-82-8	Zirconium, dichloro[rel-(7aR,7'aR)-1,2-ethanediylbis[(1,2,3,3a,7a-Î·)-1H-inden-1-ylidene]]-	Catalysts|Cross-linkers		No	No	No	No	No
21	CAS:100085-61-8	CAS:100085-61-8|CAS:308083-65-0	Protein hydrolyzates, animal	Biocides|Lubricants|Fillers|Colorants		Yes	No	No	No	No
22	CAS:100085-64-1	CAS:100085-64-1	Quaternary ammonium compounds, [2-[[2-[(2-carboxyethyl)(2-hydroxyethyl)amino]ethyl]amino]-2-oxoethyl]coco alkyldimethyl, inner salts	Biocides		No	No	No	No	No
23	CAS:1002-53-5	CAS:1002-53-5	Stannane, dibutyl-	Antioxidants	Packaging, including food contact materials	No	No	No	No	Yes	Placenta
24	CAS:1002-84-2	CAS:1002-84-2	Pentadecanoic acid	Lubricants	Packaging, including food contact materials	No	No	No	No	No	Adipose tissue|Blood|Plasma|Red blood cell|Serum
25	CAS:100208-62-6	CAS:100208-62-6	Aluminum, 2-(2-quinolinyl)-1H-indene-1,3(2H)-dione sulfo derivs. complexes	Biocides|Fillers|Lubricants|Fragrances|Colorants		No	No	No	No	No
26	CAS:100209-45-8	CAS:100209-45-8	Protein hydrolyzates, vegetable	Biocides|Lubricants|Fillers|Colorants	Packaging, including food contact materials|Personal care and household products|Agriculture, aquaculture and fisheries	No	No	No	No	No
27	CAS:10022-68-1	CAS:10022-68-1	Nitric acid, cadmium salt, hydrate (2:1:4)	Light stabilizers|Colorants		Yes	No	Yes	No	No
28	CAS:10024-58-5	CAS:10024-58-5	Decanoic acid, 1,1'-[1,2-ethanediylbis(oxy-2,1-ethanediyl)] ester	Plasticizers	Packaging, including food contact materials	No	No	No	No	No
29	CAS:10025-69-1	CAS:10025-69-1|CAS:1235546-99-2	Tin chloride (SnCl2), dihydrate (8CI,9CI)	Catalysts	Packaging, including food contact materials	No	No	No	No	No
30	CAS:10025-87-3	CAS:10025-87-3|CAS:1258871-72-5|CAS:39380-77-3	Phosphoric trichloride	Colorants	Packaging, including food contact materials	Yes	No	No	No	No
31	CAS:10025-91-9	CAS:10025-91-9|CAS:12515-76-3|CAS:39357-85-2|CAS:59922-49-5|CAS:8007-28-1	Stibine, trichloro-	Flame retardants		No	No	No	No	No
32	CAS:100258-44-4	CAS:100258-44-4	Strychnidin-10-one, arsenite (1:1) (9CI)	Biocides|Colorants		No	No	Yes	No	No
33	CAS:10026-04-7	CAS:10026-04-7	Silane, tetrachloro-	Fillers	Packaging, including food contact materials|Building materials	Yes	No	No	No	No
34	CAS:10026-11-6	CAS:10026-11-6|CAS:12331-30-5	Zirconium chloride (ZrCl4), (T-4)-	Catalysts		Yes	No	No	No	No
35	CAS:10028-22-5	CAS:10028-22-5|CAS:1299332-62-9|CAS:497092-38-3	Sulfuric acid, iron(3+) salt (3:2)	Fillers|Colorants	Packaging, including food contact materials|Agriculture, aquaculture and fisheries	Yes	No	No	No	No
36	CAS:10031-13-7	CAS:10031-13-7|CAS:134282-29-4|CAS:1581279-78-8	Arsenenous acid, lead(2+) salt (9CI)	Biocides|Colorants		No	No	Yes	No	No
37	CAS:1003300-73-9	CAS:1003300-73-9	Phosphoric acid, mixed esters with [1,1'-biphenyl]-4,4'-diol and phenol	Plasticizers|Flame retardants		No	No	No	No	No
38	CAS:10034-76-1	CAS:10034-76-1|CAS:2228910-29-8|CAS:31745-33-2	Sulfuric acid, calcium salt, hydrate (2:2:1)	Fillers	Building materials|Agriculture, aquaculture and fisheries	Yes	No	No	No	No
39	CAS:10034-93-2	CAS:10034-93-2|CAS:95416-15-2	Hydrazine, sulfate (1:1)	Plasticizers		No	No	No	No	No
40	CAS:10034-99-8	CAS:10034-99-8	Sulfuric acid, magnesium salt, hydrate (1:1:7)	Fillers|Colorants	Packaging, including food contact materials|Personal care and household products|Agriculture, aquaculture and fisheries	Yes	No	No	No	No
41	CAS:10035-10-6	CAS:10035-10-6|CAS:62140-56-1	Hydrobromic acid	Lubricants	Packaging, including food contact materials|Electrical and electronic equipment|Agriculture, aquaculture and fisheries|Personal care and household products	Yes	No	No	No	No
42	CAS:10039-54-0	CAS:10039-54-0|CAS:120893-78-9|CAS:1257422-90-4	Hydroxylamine, sulfate (2:1)	Catalysts|Cross-linkers|Antioxidants|Light stabilizers|Lubricants|Colorants	Packaging, including food contact materials|Agriculture, aquaculture and fisheries	Yes	No	No	No	No
43	CAS:100402-53-7	CAS:100402-53-7	Cadmium chloride phosphate (Cd5Cl(PO4)3), manganese-doped	Light stabilizers|Colorants		No	No	Yes	No	No
44	CAS:100402-75-3	CAS:100402-75-3	1-Propanamine, 3-(triethoxysilyl)-, reaction products with wollastonite (Ca(SiO3))	Fillers	Packaging, including food contact materials	No	No	No	No	No
45	CAS:100402-78-6	CAS:100402-78-6	2-Propenoic acid, 2-methyl-, 3-(trimethoxysilyl)propyl ester, reaction products with silica	Viscosity modifiers	Packaging, including food contact materials	No	No	No	No	No
46	CAS:100402-82-2	CAS:100402-82-2	2-Propenoic acid, 2-methyl-, 3-(trimethoxysilyl)propyl ester, reaction products with wollastonite (Ca(SiO3))	Fillers		No	No	No	No	No
47	CAS:100402-91-3	CAS:100402-91-3	Oxirane, 2-[[3-(trimethoxysilyl)propoxy]methyl]-, reaction products with wollastonite (Ca(SiO3))	Fillers		No	No	No	No	No
48	CAS:10043-01-3	CAS:10043-01-3|CAS:121739-79-5|CAS:124027-27-6|CAS:139939-73-4|CAS:19239-71-5|CAS:1937262-06-0|CAS:22515-37-3|CAS:66578-72-1	Sulfuric acid, aluminum salt (3:2)	Catalysts|Cross-linkers|Fillers|Colorants|Antistatic agents	Personal care and household products|Agriculture, aquaculture and fisheries|Packaging, including food contact materials|Building materials|Furniture|Medical devices	Yes	No	No	No	No
49	CAS:10043-11-5	CAS:10043-11-5|CAS:1361021-23-9|CAS:1361021-37-5|CAS:165390-92-1|CAS:54824-38-3|CAS:56939-87-8|CAS:58799-13-6|CAS:60569-72-4|CAS:69071-29-0|CAS:69495-08-5|CAS:78666-05-4	Boron nitride (BN)	Biocides|Lubricants|Fillers|Colorants	Packaging, including food contact materials|Personal care and household products	Yes	No	No	No	No
50	CAS:10043-35-3	CAS:10043-35-3|CAS:12795-04-9|CAS:2253722-08-4|CAS:30698-98-7	Boric acid (H3BO3)	Biocides|Fillers|Antioxidants|Heat stabilizers|Lubricants|Colorants|Flame retardants	Personal care and household products|Agriculture, aquaculture and fisheries|Packaging, including food contact materials|Building materials|Electrical and electronic equipment	Yes	Yes	No	No	Yes
51	CAS:10043-52-4	CAS:10043-52-4|CAS:139468-93-2|CAS:2305917-51-3	Calcium chloride (CaCl2)	Biocides|Cross-linkers|Fillers|Light stabilizers|Lubricants|Colorants|Viscosity modifiers|Antistatic agents	Packaging, including food contact materials|Personal care and household products|Agriculture, aquaculture and fisheries	Yes	No	No	No	No
52	CAS:10043-67-1	CAS:10043-67-1|CAS:131315-49-6|CAS:2242538-56-1	Sulfuric acid, aluminum potassium salt (2:1:1)	Biocides|Lubricants|Fragrances|Colorants	Packaging, including food contact materials|Agriculture, aquaculture and fisheries	No	No	No	No	No
53	CAS:10045-86-0	CAS:10045-86-0|CAS:150070-02-3|CAS:58782-48-2	Phosphoric acid, iron(3+) salt (1:1)	Lubricants|Fillers|Colorants|Pigments	Packaging, including food contact materials|Building materials|Agriculture, aquaculture and fisheries	No	No	No	No	No
54	CAS:10045-89-3	CAS:10045-89-3|CAS:10414-76-3|CAS:17685-66-4|CAS:2135438-63-8|CAS:2172794-04-4|CAS:220710-26-9	Sulfuric acid, ammonium iron(2+) salt (2:2:1)	Catalysts|Cross-linkers	Packaging, including food contact materials|Agriculture, aquaculture and fisheries	No	No	Yes	No	No
55	CAS:10048-95-0	CAS:10048-95-0|CAS:1363218-53-4|CAS:2122837-68-5|CAS:2135640-54-7	Arsenic acid (H3AsO4), sodium salt (1:2), heptahydrate	Biocides|Colorants		No	No	Yes	No	No
56	CAS:10049-05-5	CAS:10049-05-5|CAS:53569-88-3	Chromium chloride (CrCl2)	Catalysts|Cross-linkers		No	No	No	No	No
57	CAS:10058-44-3	CAS:10058-44-3|CAS:87059-16-3	Diphosphoric acid, iron(3+) salt (3:4)	Biocides|Lubricants|Fillers|Colorants	Packaging, including food contact materials|Building materials|Agriculture, aquaculture and fisheries	No	No	No	No	No
58	CAS:100631-44-5	CAS:100631-44-5|CAS:152787-06-9	1,2,3,4-Butanetetracarboxylic acid, polymer with Î²3,Î²3,Î²9,Î²9-tetramethyl-2,4,8,10-tetraoxaspiro[5.5]undecane-3,9-diethanol, 2,2,6,6-tetramethyl-4-piperidinyl ester	Light stabilizers		No	No	No	No	No
59	CAS:10081-67-1	CAS:10081-67-1|CAS:108192-80-9|CAS:1152781-85-5|CAS:125053-82-9|CAS:1268470-54-7|CAS:1429516-24-4|CAS:934200-43-8	Benzenamine, 4-(1-methyl-1-phenylethyl)-N-[4-(1-methyl-1-phenylethyl)phenyl]-	Antioxidants|Heat stabilizers|Lubricants|Light stabilizers|Plasticizers	Packaging, including food contact materials	Yes	No	No	No	No
60	CAS:1008753-84-1	CAS:1008753-84-1	1,3-Benzenediol, polymer with 1,1'-methylenebis[isocyanatobenzene]	Plasticizers		No	No	No	No	No
61	CAS:10094-34-5	CAS:10094-34-5	Butanoic acid, 1,1-dimethyl-2-phenylethyl ester	Fragrances	Packaging, including food contact materials|Personal care and household products|Transport|Agriculture, aquaculture and fisheries	No	No	No	No	No
62	CAS:10094-45-8	CAS:10094-45-8	13-Docosenamide, N-octadecyl-, (13Z)-	Biocides|Fillers|Lubricants|Fragrances|Slip agents|Colorants	Packaging, including food contact materials|Personal care and household products|Building materials	Yes	No	No	No	No
63	CAS:10097-02-6	CAS:10097-02-6|CAS:1403353-18-3|CAS:2222586-29-8|CAS:225519-86-8|CAS:56743-27-2	Butanoic acid, 2,2-bis(hydroxymethyl)-	Cross-linkers|Colorants	Packaging, including food contact materials	No	No	No	No	No
64	CAS:10097-09-3	CAS:10097-09-3|CAS:1314357-46-4|CAS:1314357-47-5|CAS:133556-65-7	Urea, N,N''-(methylenedi-4,1-phenylene)bis[N',N'-dimethyl-	Catalysts|Cross-linkers		No	No	No	No	No
65	CAS:10099-74-8	CAS:10099-74-8|CAS:18256-98-9	Nitric acid, lead(2+) salt (2:1)	Antioxidants	Agriculture, aquaculture and fisheries	Yes	Yes	Yes	No	No
66	CAS:10099-76-0	CAS:10099-76-0|CAS:176547-68-5	Silicic acid (H2SiO3), lead(2+) salt (1:1)	Heat stabilizers		No	No	Yes	No	No
67	CAS:101-02-0	CAS:101-02-0	Phosphorous acid, triphenyl ester	Cross-linkers|Fillers|Antioxidants|Heat stabilizers|Light stabilizers|Lubricants|Other stabilizers|Colorants	Packaging, including food contact materials|Electrical and electronic equipment|Transport|Agriculture, aquaculture and fisheries	Yes	No	No	No	No
68	CAS:101-14-4	CAS:101-14-4|CAS:126699-69-2|CAS:142661-36-7|CAS:1899048-27-1|CAS:1951406-44-2|CAS:29371-14-0|CAS:51065-07-7|CAS:78642-65-6|CAS:913092-91-8	Benzenamine, 4,4'-methylenebis[2-chloro-	Catalysts|Cross-linkers|Plasticizers|Colorants|Pigments	Packaging, including food contact materials	Yes	Yes	No	Yes	No
69	CAS:101-25-7	CAS:101-25-7|CAS:1234867-32-3|CAS:1392275-60-3|CAS:42617-17-4|CAS:42617-18-5|CAS:50337-90-1|CAS:52229-98-8|CAS:85605-18-1	1,3,5,7-Tetraazabicyclo[3.3.1]nonane, 3,7-dinitroso-	Blowing agents	Packaging, including food contact materials|Agriculture, aquaculture and fisheries	Yes	No	No	No	No
70	CAS:101-34-8	CAS:101-34-8|CAS:2026599-54-0|CAS:22323-48-4|CAS:30519-96-1	9-Octadecenoic acid, 12-(acetyloxy)-, 1,1',1''-(1,2,3-propanetriyl) ester, (9Z,9'Z,9''Z,12R,12'R,12''R)-	Lubricants|Plasticizers	Personal care and household products	Yes	No	No	No	No
71	CAS:101-37-1	CAS:101-37-1|CAS:2368803-30-7	1,3,5-Triazine, 2,4,6-tris(2-propen-1-yloxy)-	Catalysts	Packaging, including food contact materials	No	No	No	No	No
72	CAS:101-39-3	CAS:101-39-3	2-Methylcinnamic aldehyde	Fragrances	Packaging, including food contact materials|Personal care and household products|Agriculture, aquaculture and fisheries	Yes	No	No	No	No
73	CAS:101-42-8	CAS:101-42-8	Urea, N,N-dimethyl-N'-phenyl-	Catalysts|Cross-linkers|Fillers|Colorants	Packaging, including food contact materials|Agriculture, aquaculture and fisheries	No	No	No	No	No
74	CAS:101-43-9	CAS:101-43-9|CAS:2056117-96-3	2-Propenoic acid, 2-methyl-, cyclohexyl ester	Colorants	Packaging, including food contact materials	Yes	No	No	No	No
75	CAS:101-55-3	CAS:101-55-3	Benzene, 1-bromo-4-phenoxy-	Flame retardants		No	No	No	No	Yes
76	CAS:101-67-7	CAS:101-67-7|CAS:125054-09-3|CAS:79633-07-1	Benzenamine, 4-octyl-N-(4-octylphenyl)-	Light stabilizers|Lubricants|Antioxidants	Packaging, including food contact materials	Yes	No	No	No	No
77	CAS:101-68-8	CAS:101-68-8|CAS:1211266-59-9|CAS:1211316-64-1|CAS:1220313-65-4|CAS:1400594-70-8|CAS:142690-07-1|CAS:1533423-48-1|CAS:153986-89-1|CAS:1588489-56-8|CAS:201528-77-0|CAS:2031250-39-0|CAS:2056146-02-0|CAS:53633-14-0|CAS:55157-41-0|CAS:57460-66-9|CAS:77090-48-3|CAS:88001-94-9|CAS:97568-33-7	Benzene, 1,1'-methylenebis[4-isocyanato-	Catalysts|Cross-linkers|Fillers|Blowing agents|Colorants	Packaging, including food contact materials|Synthetic textiles|Building materials|Toys and other children's products|Electrical and electronic equipment|Furniture	Yes	No	Yes	No	No
78	CAS:101-70-2	CAS:101-70-2	Benzenamine, 4-methoxy-N-(4-methoxyphenyl)-	Antioxidants	Packaging, including food contact materials	No	No	No	No	No
79	CAS:101-72-4	CAS:101-72-4|CAS:121889-80-3|CAS:12771-90-3|CAS:59792-63-1|CAS:87133-56-0	1,4-Benzenediamine, N1-(1-methylethyl)-N4-phenyl-	Light stabilizers|Antioxidants	Packaging, including food contact materials	Yes	No	No	No	No
80	CAS:101-77-9	CAS:101-77-9|CAS:120859-32-7|CAS:136601-30-4|CAS:148263-71-2|CAS:28602-61-1|CAS:83712-44-1	Benzenamine, 4,4'-methylenebis-	Catalysts|Cross-linkers|Antioxidants|Lubricants|Colorants|Pigments	Personal care and household products|Agriculture, aquaculture and fisheries|Packaging, including food contact materials|Building materials|Toys and other children's products	Yes	Yes	No	Yes	Yes
81	CAS:101-80-4	CAS:101-80-4|CAS:121509-79-3|CAS:928208-61-1	Benzenamine, 4,4'-oxybis-	Catalysts|Cross-linkers|Plasticizers|Colorants	Packaging, including food contact materials	Yes	Yes	No	Yes	Yes
82	CAS:101-83-7	CAS:101-83-7|CAS:111487-88-8|CAS:111487-93-5|CAS:111522-94-2|CAS:157973-63-2|CAS:856793-27-6|CAS:878781-89-6	Cyclohexanamine, N-cyclohexyl-	Lubricants	Packaging, including food contact materials	Yes	No	No	No	No
83	CAS:101-84-8	CAS:101-84-8	Benzene, 1,1'-oxybis-	Biocides|Fragrances|Colorants	Packaging, including food contact materials|Personal care and household products|Transport|Agriculture, aquaculture and fisheries	Yes	No	No	No	No	Adipose tissue
84	CAS:101-86-0	CAS:101-86-0	Octanal, 2-(phenylmethylene)-	Fragrances	Personal care and household products|Transport|Agriculture, aquaculture and fisheries|Packaging, including food contact materials|Toys and other children's products	Yes	No	No	No	No
85	CAS:101-87-1	CAS:101-87-1|CAS:103288-80-8	1,4-Benzenediamine, N1-cyclohexyl-N4-phenyl-	Antioxidants		No	No	No	No	No
86	CAS:101-90-6	CAS:101-90-6|CAS:168331-52-0|CAS:2056031-50-4	Oxirane, 2,2'-[1,3-phenylenebis(oxymethylene)]bis-	Cross-linkers	Packaging, including food contact materials	No	No	No	Yes	No
87	CAS:101-96-2	CAS:101-96-2|CAS:1042164-42-0	1,4-Benzenediamine, N1,N4-bis(1-methylpropyl)-	Lubricants|Antioxidants		Yes	No	No	No	No
88	CAS:10101-39-0	CAS:10101-39-0|CAS:1028773-86-5|CAS:1059109-09-9|CAS:1344-94-1|CAS:1433820-57-5|CAS:1643668-64-7|CAS:1646613-91-3|CAS:1675210-59-9|CAS:207806-17-5|CAS:2243629-32-3|CAS:316377-49-8|CAS:368436-36-6|CAS:729609-37-4|CAS:791566-98-8|CAS:930265-12-6	Silicic acid (H2SiO3), calcium salt (1:1)	Fillers|Colorants	Packaging, including food contact materials	Yes	No	No	No	No
89	CAS:10101-41-4	CAS:10101-41-4	Sulfuric acid, calcium salt, hydrate (1:1:2)	Fillers|Colorants	Packaging, including food contact materials|Building materials|Toys and other children's products|Agriculture, aquaculture and fisheries	Yes	No	No	No	No
90	CAS:10101-53-8	CAS:10101-53-8|CAS:2316837-55-3|CAS:39378-25-1	Sulfuric acid, chromium(3+) salt (3:2)	Catalysts|Colorants		Yes	No	No	No	No
91	CAS:10101-56-1	CAS:10101-56-1	Phosphoric acid, cobalt(2+) salt (2:3), hydrate (8CI,9CI)	Colorants		No	No	No	No	No
92	CAS:10101-66-3	CAS:10101-66-3	Diphosphoric acid, ammonium manganese(3+) salt (1:1:1)	Biocides|Fillers|Plasticizers|Colorants|Pigments	Packaging, including food contact materials|Personal care and household products|Agriculture, aquaculture and fisheries	No	No	No	No	No
93	CAS:101012-89-9	CAS:101012-89-9	Dodecanoic acid, cadmium salt, basic	Heat stabilizers		No	No	Yes	No	No
94	CAS:10102-48-4	CAS:10102-48-4	Arsenic acid (H3AsO4), lead(4+) salt (3:2) (9CI)	Biocides|Colorants		No	No	Yes	No	No
95	CAS:10102-49-5	CAS:10102-49-5	Arsenic acid (H3AsO4), iron(3+) salt (1:1)	Biocides|Colorants		No	No	Yes	No	No
96	CAS:10102-50-8	CAS:10102-50-8	Arsenic acid (H3AsO4), iron(2+) salt (2:3) (9CI)	Biocides|Colorants		No	No	Yes	No	No
97	CAS:10102-53-1	CAS:10102-53-1	Arsenenic acid	Biocides|Colorants		No	No	Yes	No	No
98	CAS:10103-46-5	CAS:10103-46-5	Phosphoric acid, calcium salt (1:?)	Fillers	Packaging, including food contact materials|Building materials|Agriculture, aquaculture and fisheries	Yes	No	No	No	No
99	CAS:10103-50-1	CAS:10103-50-1|CAS:1343-96-0	Arsenic acid (H3AsO4), magnesium salt (1:?)	Biocides|Colorants	Agriculture, aquaculture and fisheries	No	No	Yes	No	No
100	CAS:10103-61-4	CAS:10103-61-4|CAS:56626-06-3	Arsenic acid (H3AsO4), copper salt (1:?)	Biocides|Colorants	Agriculture, aquaculture and fisheries	No	No	Yes	No	No
101	CAS:10105-42-7	CAS:10105-42-7	1,3,5-Triazine, 2,4,6-trihydrazinyl-	Blowing agents		No	No	No	No	No
102	CAS:10108-64-2	CAS:10108-64-2	Cadmium chloride (CdCl2)	Biocides|Antioxidants|Heat stabilizers|Light stabilizers|Colorants|Flame retardants	Packaging, including food contact materials|Agriculture, aquaculture and fisheries	No	Yes	Yes	No	Yes
103	CAS:10109-95-2	CAS:10109-95-2	1,4-Benzenedicarboxylic acid, 2,5-bis(phenylamino)-	Colorants	Packaging, including food contact materials	No	No	No	No	No
104	CAS:10112-91-1	CAS:10112-91-1|CAS:39448-57-2	Mercury chloride (Hg2Cl2)	Biocides|Catalysts	Packaging, including food contact materials|Agriculture, aquaculture and fisheries	No	No	No	No	No
105	CAS:10114-49-5	CAS:10114-49-5|CAS:264888-27-9	9,10-Anthracenedione, 1,5-bis[(3-methylphenyl)amino]-	Colorants		No	No	No	No	No
106	CAS:10117-38-1	CAS:10117-38-1|CAS:126048-06-4	Sulfurous acid, potassium salt (1:2)	Biocides|Fillers|Antioxidants|Lubricants|Fragrances|Colorants	Personal care and household products|Transport|Agriculture, aquaculture and fisheries|Packaging, including food contact materials|Electrical and electronic equipment	Yes	No	No	No	No
107	CAS:101227-09-2	CAS:101227-09-2	Fatty acids, C16-18, 2-hexyldecyl esters	Biocides|Fillers|Lubricants|Fragrances|Colorants	Packaging, including food contact materials	No	No	No	No	No
108	CAS:10124-31-9	CAS:10124-31-9|CAS:124673-86-5|CAS:2064093-32-7	Phosphoric acid, ammonium salt (1:?)	Flame retardants		Yes	No	No	No	No
109	CAS:10124-36-4	CAS:10124-36-4|CAS:62642-07-3	Sulfuric acid, cadmium salt (1:1)	Antioxidants|Heat stabilizers|Light stabilizers|Colorants|Pigments	Packaging, including food contact materials|Agriculture, aquaculture and fisheries	Yes	No	Yes	No	No
110	CAS:10124-37-5	CAS:10124-37-5|CAS:260792-08-3|CAS:292135-47-8|CAS:56532-05-9|CAS:94079-75-1|CAS:95680-75-4	Nitric acid, calcium salt (2:1)	Cross-linkers|Colorants	Packaging, including food contact materials|Building materials|Agriculture, aquaculture and fisheries	Yes	No	No	No	No
111	CAS:10124-43-3	CAS:10124-43-3|CAS:139939-65-4	Sulfuric acid, cobalt(2+) salt (1:1)	Colorants	Packaging, including food contact materials|Agriculture, aquaculture and fisheries	Yes	Yes	No	No	No
112	CAS:10124-50-2	CAS:10124-50-2	Arsonic acid, potassium salt (9CI)	Biocides|Colorants		No	No	Yes	No	No
113	CAS:10124-54-6	CAS:10124-54-6|CAS:14841-83-9	Phosphoric acid, manganese salt (1:?)	Colorants	Packaging, including food contact materials	No	No	No	No	No
114	CAS:10124-56-8	CAS:10124-56-8|CAS:1357387-91-7|CAS:16210-45-0|CAS:193678-44-3|CAS:20517-55-9|CAS:8012-14-4	Metaphosphoric acid (H6P6O18), sodium salt (1:6)	Biocides|Fillers|Lubricants|Fragrances|Colorants	Packaging, including food contact materials|Personal care and household products|Building materials|Agriculture, aquaculture and fisheries	Yes	No	No	No	No
115	CAS:10127-02-3	CAS:10127-02-3|CAS:50977-21-4|CAS:60994-28-7	3,6-Acridinediamine, N3,N3,N6,N6-tetramethyl-, hydrochloride, compd. with zinc chloride (ZnCl2) (1:1:?)	Colorants		No	No	No	No	No
116	CAS:101316-72-7	CAS:101316-72-7	Lubricating oils (petroleum), C24-50, solvent-extd., dewaxed, hydrogenated	Lubricants		Yes	No	No	No	No
117	CAS:101356-96-1	CAS:101356-96-1	Barium calcium magnesium strontium zinc oxide phosphate, copper-doped	Colorants		No	No	No	No	No
118	CAS:101356-99-4	CAS:101356-99-4	Cadmium calcium titanium oxide, praseodymium-doped	Light stabilizers|Colorants		No	No	Yes	No	No
119	CAS:101357-00-0	CAS:101357-00-0	Cadmium zinc selenide sulfide ((Cd,Zn)(Se,S)), aluminum and copper-doped	Light stabilizers|Colorants		No	No	Yes	No	No
120	CAS:101357-01-1	CAS:101357-01-1	Cadmium zinc selenide sulfide ((Cd,Zn)(Se,S)), copper and manganese-doped	Light stabilizers|Colorants		No	No	Yes	No	No
121	CAS:101357-02-2	CAS:101357-02-2	Cadmium zinc selenide sulfide ((Cd,Zn)(Se,S)), europium-doped	Light stabilizers|Colorants		No	No	Yes	No	No
122	CAS:101357-03-3	CAS:101357-03-3	Cadmium zinc selenide sulfide ((Cd,Zn)(Se,S)), gold and manganese-doped	Light stabilizers|Colorants		No	No	Yes	No	No
123	CAS:101357-04-4	CAS:101357-04-4	Cadmium zinc selenide sulfide ((Cd,Zn)(Se,S)), manganese and silver-doped	Light stabilizers|Colorants		No	No	Yes	No	No
124	CAS:101357-15-7	CAS:101357-15-7	Benzenamine, reaction products with aniline hydrochloride and nitrobenzene	Lubricants|Colorants		No	No	No	No	No
125	CAS:101357-16-8	CAS:101357-16-8	Benzenamine, reaction products with aniline hydrochloride and nitrobenzene, hydrochlorides	Lubricants|Colorants		No	No	No	No	No
126	CAS:101357-19-1	CAS:101357-19-1	Benzenamine, N,N-dimethyl-, oxidized, molybdatetungstatephosphates	Biocides|Lubricants|Fillers|Colorants	Packaging, including food contact materials	No	No	No	No	No
127	CAS:101357-30-6	CAS:101357-30-6	Silicic acid, aluminum sodium salt, sulfurized	Biocides|Fillers|Colorants|Pigments	Packaging, including food contact materials|Personal care and household products	No	No	No	No	No
128	CAS:101357-37-3	CAS:101357-37-3	1,2,3,4-Butanetetracarboxylic acid, polymer with 2,2-bis(hydroxymethyl)-1,3-propanediol and 3-hydroxy-2,2-dimethylpropanal, 2,2,6,6-tetramethyl-4-piperidinyl ester	Light stabilizers		No	No	No	No	No
129	CAS:10138-36-0	CAS:10138-36-0|CAS:37311-18-5	7-Oxabicyclo[4.1.0]heptane-3,4-dicarboxylic acid, 3,4-bis(2-ethylhexyl) ester	Plasticizers	Packaging, including food contact materials	No	No	No	No	No
130	CAS:101463-69-8	CAS:101463-69-8	Benzamide, N-[[[4-[2-chloro-4-(trifluoromethyl)phenoxy]-2-fluorophenyl]amino]carbonyl]-2,6-difluoro-	Biocides	Agriculture, aquaculture and fisheries	No	No	No	No	No
131	CAS:10163-15-2	CAS:10163-15-2|CAS:69794-00-9	Phosphorofluoridic acid, sodium salt (1:2)	Fragrances|Fillers|Colorants	Personal care and household products	Yes	No	No	No	No
132	CAS:10169-02-5	CAS:10169-02-5	[1,1'-Biphenyl]-2,2'-disulfonic acid, 4,4'-bis[2-(2-hydroxy-1-naphthalenyl)diazenyl]-, sodium salt (1:2)	Colorants		No	No	No	No	No
133	CAS:10175-01-6	CAS:10175-01-6	Propanoic acid, 3,3'-(dichlorostannylene)bis-, 1,1'-dimethyl ester	Antioxidants		No	No	No	No	No
134	CAS:10187-52-7	CAS:10187-52-7	Phenol, 2,2'-methylenebis[4-chloro-, sodium salt (1:1)	Biocides		No	No	No	No	No
135	CAS:10191-41-0	CAS:10191-41-0|CAS:16826-11-2|CAS:181591-70-8|CAS:25094-97-7|CAS:364-50-1|CAS:4072-33-7	2H-1-Benzopyran-6-ol, 3,4-dihydro-2,5,7,8-tetramethyl-2-(4,8,12-trimethyltridecyl)-	Fillers|Antioxidants|Light stabilizers|Fragrances|Colorants|Masking agents	Packaging, including food contact materials|Personal care and household products|Agriculture, aquaculture and fisheries	Yes	No	No	No	No
136	CAS:10192-30-0	CAS:10192-30-0	Sulfurous acid, ammonium salt (1:1)	Biocides|Fillers|Lubricants|Fragrances|Colorants	Packaging, including food contact materials|Personal care and household products|Agriculture, aquaculture and fisheries	Yes	No	No	No	No
137	CAS:10193-99-4	CAS:10193-99-4|CAS:83481-17-8	Acetic acid, 2-mercapto-, 1,1'-[2,2-bis[[(2-mercaptoacetyl)oxy]methyl]-1,3-propanediyl] ester	Colorants		No	No	No	No	No
138	CAS:10196-04-0	CAS:10196-04-0	Sulfurous acid, ammonium salt (1:2)	Biocides|Fillers|Lubricants|Fragrances|Colorants	Packaging, including food contact materials|Personal care and household products	Yes	No	No	No	No
139	CAS:10196-67-5	CAS:10196-67-5	Tetradecanoic acid, cadmium salt (2:1)	Light stabilizers|Colorants		No	No	Yes	No	No
140	CAS:10196-68-6	CAS:10196-68-6	Benzoic acid, 4-(1,1-dimethylethyl)-, barium salt (2:1)	Light stabilizers	Packaging, including food contact materials	No	No	No	No	No
141	CAS:102-06-7	CAS:102-06-7|CAS:25323-69-7|CAS:33505-70-3|CAS:368867-99-6|CAS:39291-21-9|CAS:55556-10-0	Guanidine, N,N'-diphenyl-	Catalysts|Cross-linkers|Fillers|Light stabilizers|Plasticizers	Packaging, including food contact materials|Building materials	Yes	No	No	No	No
142	CAS:102-08-9	CAS:102-08-9	Thiourea, N,N'-diphenyl-	Catalysts|Cross-linkers|Light stabilizers|Antioxidants	Packaging, including food contact materials	No	No	No	No	No
143	CAS:102-54-5	CAS:102-54-5|CAS:1080518-86-0|CAS:2060533-81-3|CAS:51364-12-6|CAS:55404-68-7|CAS:774583-14-1|CAS:856324-92-0|CAS:856780-21-7	Ferrocene	Flame retardants	Agriculture, aquaculture and fisheries	No	No	No	No	No
144	CAS:102-60-3	CAS:102-60-3|CAS:1087406-22-1|CAS:118549-63-6|CAS:139352-19-5|CAS:61702-85-0|CAS:70992-50-6	2-Propanol, 1,1',1'',1'''-(1,2-ethanediyldinitrilo)tetrakis-	Catalysts|Cross-linkers|Plasticizers	Packaging, including food contact materials|Personal care and household products|Agriculture, aquaculture and fisheries	Yes	No	No	No	No
145	CAS:102-71-6	CAS:102-71-6|CAS:105655-27-4|CAS:126068-67-5|CAS:1429745-86-7|CAS:36549-53-8|CAS:36549-54-9|CAS:36549-55-0|CAS:36659-79-7|CAS:464917-26-8	Ethanol, 2,2',2''-nitrilotris-	Biocides|Catalysts|Cross-linkers|Fillers|Light stabilizers|Lubricants|Fragrances|Other stabilizers|Colorants|Pigments	Personal care and household products|Transport|Agriculture, aquaculture and fisheries|Packaging, including food contact materials|Building materials|Toys and other children's products|Electrical and electronic equipment	Yes	No	No	No	Yes
146	CAS:102-76-1	CAS:102-76-1|CAS:2102168-03-4	1,2,3-Propanetriol, 1,2,3-triacetate	Biocides|Cross-linkers|Fillers|Lubricants|Fragrances|Plasticizers|Colorants	Packaging, including food contact materials|Personal care and household products|Agriculture, aquaculture and fisheries	Yes	No	No	No	No
147	CAS:102-77-2	CAS:102-77-2|CAS:108251-60-1|CAS:182077-65-2|CAS:198352-30-6|CAS:31440-29-6|CAS:35309-99-0|CAS:40860-79-5|CAS:909403-78-7	Benzothiazole, 2-(4-morpholinylthio)-	Catalysts|Cross-linkers	Packaging, including food contact materials	Yes	No	No	No	No
148	CAS:102-79-4	CAS:102-79-4|CAS:1160183-80-1	Ethanol, 2,2'-(butylimino)bis-	Lubricants	Packaging, including food contact materials	No	No	No	No	No
149	CAS:102-82-9	CAS:102-82-9|CAS:168153-19-3	1-Butanamine, N,N-dibutyl-	Cross-linkers|Lubricants|Fillers|Colorants	Packaging, including food contact materials|Building materials|Transport	Yes	No	No	No	No
150	CAS:102089-33-8	CAS:102089-33-8	Piperidine, 4-[3-(diethoxymethylsilyl)propoxy]-2,2,6,6-tetramethyl-	Light stabilizers		No	No	No	No	No
151	CAS:102110-21-4	CAS:102110-21-4	Arsenic acid (H3AsO4), magnesium salt, manganese-doped	Biocides|Colorants		No	No	Yes	No	No
152	CAS:102110-30-5	CAS:102110-30-5	Cadmium magnesium tungsten zinc oxide	Light stabilizers|Colorants		No	No	Yes	No	No
153	CAS:102110-71-4	CAS:102110-71-4	Aluminum iron oxide ((Al,Fe)2O3)	Colorants		No	No	No	No	No
154	CAS:10213-78-2	CAS:10213-78-2|CAS:135061-88-0|CAS:176708-39-7|CAS:374677-09-5|CAS:53789-65-4	Ethanol, 2,2'-(octadecylimino)bis-	Antistatic agents	Packaging, including food contact materials|Personal care and household products|Agriculture, aquaculture and fisheries	Yes	No	No	No	No
155	CAS:10213-79-3	CAS:10213-79-3|CAS:12001-15-9	Silicic acid (H2SiO3), disodium salt, pentahydrate (8CI,9CI)	Colorants	Packaging, including food contact materials|Personal care and household products|Building materials	Yes	No	No	No	No
156	CAS:10217-34-2	CAS:10217-34-2	7-Oxabicyclo[4.1.0]heptane, 3-[2-(triethoxysilyl)ethyl]-	Colorants	Packaging, including food contact materials	No	No	No	No	No
157	CAS:102184-95-2	CAS:102184-95-2	Silicic acid, zirconium salt, cadmium pigment-encapsulated	Light stabilizers|Colorants|Pigments	Building materials	No	No	Yes	No	No
158	CAS:10220-20-9	CAS:10220-20-9	Piperidine, 1,1'-dithiobis-	Antioxidants		No	No	No	No	No
159	CAS:10222-01-2	CAS:10222-01-2|CAS:1838552-16-1|CAS:63619-09-0	Acetamide, 2,2-dibromo-2-cyano-	Biocides	Packaging, including food contact materials|Agriculture, aquaculture and fisheries	No	No	No	No	No
160	CAS:102242-49-9	CAS:102242-49-9	Alcohols, C6-24, distn. residues	Biocides|Lubricants|Colorants		No	No	No	No	No
161	CAS:10233-13-3	CAS:10233-13-3	Dodecanoic acid, 1-methylethyl ester	Biocides|Fillers|Lubricants|Fragrances|Colorants	Packaging, including food contact materials|Personal care and household products	Yes	No	No	No	No
162	CAS:1025-15-6	CAS:1025-15-6|CAS:1086264-29-0|CAS:109521-50-8|CAS:123339-46-8|CAS:196519-94-5	1,3,5-Triazine-2,4,6(1H,3H,5H)-trione, 1,3,5-tri-2-propen-1-yl-	Cross-linkers|Colorants	Packaging, including food contact materials	No	No	No	No	No
163	CAS:10254-57-6	CAS:10254-57-6|CAS:107044-32-6|CAS:135409-60-8|CAS:147845-99-6|CAS:94434-53-4	Carbamodithioic acid, N,N-dibutyl-, C,C'-methylene ester	Lubricants	Packaging, including food contact materials	Yes	No	No	No	No
164	CAS:102782-92-3	CAS:102782-92-3	Siloxanes and Silicones, 3-[(2-aminoethyl)amino]propyl Me, di-Me, methoxy-terminated	Colorants	Packaging, including food contact materials|Agriculture, aquaculture and fisheries	No	No	No	No	No
165	CAS:10279-57-9	CAS:10279-57-9|CAS:12508-66-6|CAS:127689-73-0|CAS:127689-74-1|CAS:373594-41-3|CAS:51923-65-0|CAS:57455-52-4|CAS:62647-42-1|CAS:66205-01-4|CAS:70456-97-2|CAS:70883-92-0	Silica, hydrate (1:?)	Fillers|Viscosity modifiers	Packaging, including food contact materials|Personal care and household products	No	No	No	No	No
166	CAS:10287-53-3	CAS:10287-53-3|CAS:207575-35-7|CAS:97003-31-1	Benzoic acid, 4-(dimethylamino)-, ethyl ester	Fillers|Colorants	Packaging, including food contact materials|Personal care and household products	No	No	No	No	No
167	CAS:10288-28-5	CAS:10288-28-5|CAS:108414-91-1	Diazenecarboxamide, 2-(1-cyano-1-methylethyl)-	Catalysts		No	No	No	No	No
168	CAS:10290-12-7	CAS:10290-12-7|CAS:1302-97-2|CAS:1318800-11-1	Arsonic acid, copper(2+) salt (1:1) (9CI)	Biocides|Colorants	Agriculture, aquaculture and fisheries	No	No	Yes	No	No
169	CAS:10291-28-8	CAS:10291-28-8	1,4-Benzenedicarboxylic acid, 2,5-bis[(4-methylphenyl)amino]-	Colorants	Packaging, including food contact materials	No	No	No	No	No
170	CAS:10294-40-3	CAS:10294-40-3|CAS:12000-34-9|CAS:12231-18-4	Chromic acid (H2CrO4), barium salt (1:1)	Catalysts|Cross-linkers|Colorants|Pigments	Packaging, including food contact materials|Personal care and household products	No	No	No	No	No
171	CAS:10294-56-1	CAS:10294-56-1|CAS:858711-57-6	Phosphorous acid	Light stabilizers|Lubricants	Packaging, including food contact materials|Agriculture, aquaculture and fisheries	Yes	No	No	No	No
172	CAS:10294-66-3	CAS:10294-66-3|CAS:13446-50-9	Thiosulfuric acid (H2S2O3), potassium salt (1:2)	Biocides|Fillers|Lubricants|Fragrances|Colorants	Agriculture, aquaculture and fisheries	Yes	No	No	No	No
173	CAS:102985-93-3	CAS:102985-93-3	Dodecanoic acid, 2,2-dimethyl-3-oxopropyl ester	Fillers|Colorants		No	No	No	No	No
174	CAS:103-09-3	CAS:103-09-3|CAS:12261-98-2	Acetic acid, 2-ethylhexyl ester	Plasticizers|Colorants	Packaging, including food contact materials|Personal care and household products|Agriculture, aquaculture and fisheries	Yes	No	No	No	No
175	CAS:103-11-7	CAS:103-11-7|CAS:126830-02-2|CAS:1329996-89-5|CAS:1453489-97-8|CAS:45016-65-7|CAS:78733-32-1|CAS:84948-57-2|CAS:93460-77-6	2-Propenoic acid, 2-ethylhexyl ester	Plasticizers|Lubricants|Fillers|Colorants	Packaging, including food contact materials|Agriculture, aquaculture and fisheries	Yes	No	No	Yes	No
176	CAS:103-16-2	CAS:103-16-2	Phenol, 4-(phenylmethoxy)-	Antioxidants	Packaging, including food contact materials	No	No	No	No	No
177	CAS:103-23-1	CAS:103-23-1|CAS:2093095-12-4|CAS:39393-67-4|CAS:63637-48-9|CAS:70147-21-6	Hexanedioic acid, 1,6-bis(2-ethylhexyl) ester	Biocides|Fillers|Lubricants|Fragrances|Plasticizers|Colorants	Packaging, including food contact materials|Personal care and household products|Toys and other children's products|Agriculture, aquaculture and fisheries	Yes	No	No	No	Yes
178	CAS:103-24-2	CAS:103-24-2|CAS:29058-99-9	Nonanedioic acid, 1,9-bis(2-ethylhexyl) ester	Lubricants|Plasticizers	Packaging, including food contact materials|Agriculture, aquaculture and fisheries	Yes	No	No	No	No
179	CAS:103-27-5	CAS:103-27-5	Mercury, phenyl(propanoato-ÎºO)-	Catalysts	Packaging, including food contact materials|Agriculture, aquaculture and fisheries	No	No	Yes	No	No
180	CAS:103-33-3	CAS:103-33-3	Diazene, 1,2-diphenyl-	Colorants	Agriculture, aquaculture and fisheries	No	No	No	No	No
181	CAS:103-34-4	CAS:103-34-4|CAS:1081512-50-6|CAS:186983-49-3|CAS:39393-19-6	Morpholine, 4,4'-dithiobis-	Cross-linkers|Lubricants|Plasticizers	Packaging, including food contact materials|Building materials	Yes	No	No	No	No
182	CAS:103-41-3	CAS:103-41-3	Benzyl cinnamate	Fragrances	Packaging, including food contact materials|Personal care and household products|Agriculture, aquaculture and fisheries	No	No	No	No	No
183	CAS:103-45-7	CAS:103-45-7	Acetic acid, 2-phenylethyl ester	Fragrances	Packaging, including food contact materials|Personal care and household products|Transport|Agriculture, aquaculture and fisheries	No	No	No	No	No
184	CAS:103-50-4	CAS:103-50-4	Benzene, 1,1'-[oxybis(methylene)]bis-	Biocides|Plasticizers|Fragrances	Packaging, including food contact materials|Personal care and household products|Building materials|Agriculture, aquaculture and fisheries	No	No	No	No	No
185	CAS:103-60-6	CAS:103-60-6	Propanoic acid, 2-methyl-, 2-phenoxyethyl ester	Fragrances	Packaging, including food contact materials|Personal care and household products|Agriculture, aquaculture and fisheries	No	No	No	No	No
186	CAS:103-65-1	CAS:103-65-1|CAS:74296-31-4	Benzene, propyl-	Catalysts|Cross-linkers|Fillers|Lubricants|Fragrances|Colorants	Packaging, including food contact materials|Toys and other children's products	Yes	No	No	No	No	Adipose tissue
187	CAS:103-69-5	CAS:103-69-5	Benzenamine, N-ethyl-	Lubricants|Colorants	Packaging, including food contact materials	Yes	No	No	No	No
188	CAS:103-71-9	CAS:1025436-18-3|CAS:103-71-9	Benzene, isocyanato-	Cross-linkers|Fillers	Packaging, including food contact materials	Yes	No	No	No	No
189	CAS:103-83-3	CAS:103-83-3|CAS:1236382-77-6|CAS:1338002-71-3|CAS:59125-51-8	Benzenemethanamine, N,N-dimethyl-	Catalysts|Cross-linkers|Light stabilizers|Colorants	Packaging, including food contact materials	No	No	No	No	No
190	CAS:103-95-7	CAS:103-95-7|CAS:80949-77-5	Benzenepropanal, Î±-methyl-4-(1-methylethyl)-	Fragrances	Packaging, including food contact materials|Personal care and household products|Transport|Agriculture, aquaculture and fisheries	No	No	No	No	No
191	CAS:103-99-1	CAS:103-99-1	Octadecanamide, N-(4-hydroxyphenyl)-	Antioxidants	Packaging, including food contact materials	No	No	No	No	No
192	CAS:10319-14-9	CAS:10319-14-9|CAS:12223-86-8|CAS:66565-57-9	1H-Indene-1,3(2H)-dione, 2-(4-bromo-3-hydroxy-2-quinolinyl)-	Colorants	Packaging, including food contact materials|Building materials	No	No	No	No	No
193	CAS:10325-94-7	CAS:10325-94-7|CAS:14177-24-3	Nitric acid, cadmium salt (2:1)	Light stabilizers|Colorants		Yes	Yes	Yes	No	Yes
194	CAS:10326-24-6	CAS:10326-24-6|CAS:134282-44-3	Arsenenous acid, zinc salt (9CI)	Biocides|Colorants		No	No	Yes	No	No
195	CAS:10326-27-9	CAS:10326-27-9	Barium chloride (BaCl2), dihydrate (9CI)	Antioxidants		Yes	No	No	No	No
196	CAS:10339-55-6	CAS:10339-55-6	1,6-Nonadien-3-ol, 3,7-dimethyl-	Fragrances	Personal care and household products|Transport|Agriculture, aquaculture and fisheries	No	No	No	No	No
197	CAS:1034-01-1	CAS:1034-01-1	Benzoic acid, 3,4,5-trihydroxy-, octyl ester	Antioxidants	Packaging, including food contact materials	No	No	No	No	No
198	CAS:10340-41-7	CAS:10340-41-7	Decanedioic acid, 1,10-bis(1-methylheptyl) ester	Plasticizers		No	No	No	No	No
199	CAS:10340-49-5	CAS:10340-49-5	Benzene, (1-methyl-3-buten-1-yl)-	Fragrances		No	No	No	No	No
200	CAS:1034343-98-0	CAS:1034343-98-0|CAS:1310326-43-2|CAS:1331741-08-2|CAS:2211930-97-9	Graphene	Lubricants|Fillers|Colorants		No	No	No	No	No
201	CAS:1034820-43-3	CAS:1034820-43-3	Propanoic acid, 3,3'-thiobis-, di-C11-14-isoalkyl esters, C13-rich	Biocides|Lubricants|Fillers|Colorants		No	No	No	No	No
202	CAS:103597-45-1	CAS:103597-45-1|CAS:1202656-45-8|CAS:126269-45-2|CAS:165670-11-1|CAS:184484-30-8|CAS:192209-76-0|CAS:215809-89-5|CAS:2192337-11-2|CAS:737758-68-8	Phenol, 2,2'-methylenebis[6-(2H-benzotriazol-2-yl)-4-(1,1,3,3-tetramethylbutyl)-	Light stabilizers|Other stabilizers|Antioxidants	Packaging, including food contact materials	No	No	No	No	No
203	CAS:10361-37-2	CAS:10361-37-2	Barium chloride (BaCl2)	Antioxidants	Building materials	Yes	No	No	No	No
204	CAS:10361-65-6	CAS:10361-65-6	Phosphoric acid, ammonium salt (1:3)	Flame retardants		Yes	No	No	No	No
205	CAS:10361-93-0	CAS:10361-93-0	Nitric acid, yttrium(3+) salt (3:1)	Colorants		No	No	No	No	No
206	CAS:10361-94-1	CAS:10361-94-1	Boric acid (H3BO3), zinc salt (8CI,9CI)	Flame retardants		No	No	No	No	No
207	CAS:103671-44-9	CAS:103671-44-9	Poly(oxy-1,2-ethanediyl), Î±,Î±'-[[(4-methylphenyl)imino]di-2,1-ethanediyl]bis[Ï‰-hydroxy-	Catalysts		No	No	No	No	No
208	CAS:103694-68-4	CAS:103694-68-4	Benzenepropanol, Î²,Î²,3-trimethyl-	Biocides|Fillers|Lubricants|Fragrances|Colorants	Personal care and household products|Transport|Agriculture, aquaculture and fisheries	No	No	No	No	No
209	CAS:103758-99-2	CAS:103758-99-2|CAS:157627-87-7	Fatty acids, C18-unsatd., dimers, polymers with triethylenetetramine	Fillers|Colorants		No	No	No	No	No
210	CAS:10377-48-7	CAS:10377-48-7	Sulfuric acid, lithium salt (1:2)	Fillers|Colorants	Packaging, including food contact materials	No	No	No	No	No
211	CAS:10377-60-3	CAS:10377-60-3|CAS:50908-84-4	Nitric acid, magnesium salt (2:1)	Biocides|Fillers|Antioxidants|Light stabilizers|Lubricants|Colorants	Packaging, including food contact materials|Electrical and electronic equipment|Agriculture, aquaculture and fisheries|Personal care and household products	Yes	No	No	No	No
212	CAS:10380-28-6	CAS:10380-28-6|CAS:1135443-76-3|CAS:132-71-8|CAS:29713-19-7|CAS:37220-44-3|CAS:37233-52-6|CAS:47110-30-5	Copper, bis(8-quinolinolato-ÎºN1,ÎºO8)-	Biocides	Packaging, including food contact materials|Agriculture, aquaculture and fisheries	No	No	No	No	No
213	CAS:10396-10-8	CAS:10396-10-8	Benzenesulfonic acid, 4-methyl-, 2-(aminocarbonyl)hydrazide	Plasticizers|Blowing agents	Packaging, including food contact materials	No	No	No	No	No
214	CAS:104-15-4	CAS:100901-72-2|CAS:1023356-14-0|CAS:104-15-4|CAS:114213-96-6|CAS:119314-18-0|CAS:126033-27-0|CAS:128739-80-0|CAS:144647-92-7|CAS:156627-46-2|CAS:185568-48-3|CAS:210357-81-6|CAS:227313-49-7|CAS:369371-25-5|CAS:402-47-1|CAS:51506-29-7|CAS:613262-31-0	Benzenesulfonic acid, 4-methyl-	Catalysts|Cross-linkers|Fillers|Lubricants|Colorants	Packaging, including food contact materials|Personal care and household products|Agriculture, aquaculture and fisheries	Yes	No	No	No	No
215	CAS:104-19-8	CAS:100359-89-5|CAS:104-19-8|CAS:205657-41-6|CAS:880874-56-6	1-Piperazineethanamine, N,N,4-trimethyl-	Catalysts|Cross-linkers|Fillers|Colorants	Packaging, including food contact materials	No	No	No	No	No
216	CAS:104-38-1	CAS:104-38-1|CAS:2305770-85-6	Ethanol, 2,2'-[1,4-phenylenebis(oxy)]bis-	Lubricants|Antistatic agents|Colorants	Packaging, including food contact materials	Yes	No	No	No	No
217	CAS:104-40-5	CAS:104-40-5|CAS:29832-11-9	Phenol, 4-nonyl-	Catalysts|Antioxidants|Heat stabilizers|Lubricants|Light stabilizers	Packaging, including food contact materials|Personal care and household products|Agriculture, aquaculture and fisheries	No	Yes	No	No	Yes	Adipose tissue|Brain|Liver
218	CAS:104-61-0	CAS:104-61-0|CAS:57084-16-9|CAS:82373-92-0	2(3H)-Furanone, dihydro-5-pentyl-	Fragrances	Personal care and household products|Transport|Agriculture, aquaculture and fisheries|Packaging, including food contact materials|Toys and other children's products	No	No	No	No	No
219	CAS:104-67-6	CAS:104-67-6|CAS:176201-25-5|CAS:57084-17-0	2(3H)-Furanone, 5-heptyldihydro-	Fragrances	Packaging, including food contact materials|Personal care and household products|Transport|Agriculture, aquaculture and fisheries	Yes	No	No	No	No
220	CAS:104-68-7	CAS:104-68-7	Ethanol, 2-(2-phenoxyethoxy)-	Colorants	Packaging, including food contact materials|Personal care and household products	Yes	No	No	No	No
221	CAS:104-74-5	CAS:104-74-5|CAS:138870-69-6|CAS:951742-56-6	Pyridinium, 1-dodecyl-, chloride (1:1)	Antistatic agents	Packaging, including food contact materials|Personal care and household products	No	No	No	No	No
222	CAS:104-75-6	CAS:104-75-6|CAS:114272-35-4	1-Hexanamine, 2-ethyl-	Lubricants|Colorants	Packaging, including food contact materials	Yes	No	No	No	No
223	CAS:104-76-7	CAS:104-76-7|CAS:111675-57-1|CAS:2360922-23-0	1-Hexanol, 2-ethyl-	Fillers|Lubricants|Fragrances|Plasticizers|Colorants	Personal care and household products|Transport|Agriculture, aquaculture and fisheries|Packaging, including food contact materials|Building materials	Yes	No	No	No	No	Adipose tissue
224	CAS:104-78-9	CAS:104-78-9|CAS:2056284-82-1	1,3-Propanediamine, N1,N1-diethyl-	Cross-linkers|Colorants	Packaging, including food contact materials	No	No	No	No	No
225	CAS:104-90-5	CAS:104-90-5	Pyridine, 5-ethyl-2-methyl-	Catalysts	Packaging, including food contact materials	Yes	No	No	No	No
226	CAS:10402-16-1	CAS:10402-16-1	9-Octadecenoic acid (9Z)-, copper salt (1:?)	Lubricants|Colorants	Packaging, including food contact materials	No	No	No	No	No
227	CAS:1041-00-5	CAS:1041-00-5|CAS:105418-13-1|CAS:12224-12-3|CAS:2252277-56-6|CAS:914657-16-2	Benzoxazole, 2,2'-(1,2-ethenediyl)bis[5-methyl-	Colorants	Packaging, including food contact materials	No	No	No	No	No
228	CAS:104147-32-2	CAS:104147-32-2	Benzenamine, 3,5-dichloro-4-(1,1,2,2-tetrafluoroethoxy)-	Antioxidants|Colorants		No	No	No	No	No
229	CAS:104503-68-6	CAS:104503-68-6	3,6,9,12,15,18,21-Heptaoxatetratriacontanoic acid, sodium salt (1:1)	Colorants		No	No	No	No	No
230	CAS:10468-30-1	CAS:10468-30-1	9-Octadecenoic acid (9Z)-, cadmium salt (2:1)	Plasticizers		No	No	Yes	No	No
231	CAS:1047-16-1	CAS:1047-16-1|CAS:2370770-65-1|CAS:323179-22-2|CAS:39362-27-1|CAS:42612-56-6|CAS:59537-56-3|CAS:63440-25-5|CAS:65381-35-3|CAS:67051-64-3|CAS:67053-84-3|CAS:790240-46-9|CAS:87397-48-6|CAS:942621-44-5	Quino[2,3-b]acridine-7,14-dione, 5,12-dihydro-	Biocides|Fillers|Lubricants|Fragrances|Colorants|Pigments	Personal care and household products|Agriculture, aquaculture and fisheries|Packaging, including food contact materials|Building materials|Furniture	Yes	No	No	No	No
232	CAS:10476-82-1	CAS:10476-82-1	Strychnidin-10-one, compd. with arsenic acid (H3AsO4) (1:1) (9CI)	Biocides|Colorants		No	No	Yes	No	No
233	CAS:10476-85-4	CAS:10476-85-4	Strontium chloride (SrCl2)	Fillers|Colorants	Packaging, including food contact materials	No	No	No	No	No
234	CAS:104810-47-1	CAS:104810-47-1|CAS:131743-50-5|CAS:1427265-93-7|CAS:391270-80-7	Poly(oxy-1,2-ethanediyl), Î±-[3-[3-(2H-benzotriazol-2-yl)-5-(1,1-dimethylethyl)-4-hydroxyphenyl]-1-oxopropyl]-Ï‰-[3-[3-(2H-benzotriazol-2-yl)-5-(1,1-dimethylethyl)-4-hydroxyphenyl]-1-oxopropoxy]-	Light stabilizers	Packaging, including food contact materials|Agriculture, aquaculture and fisheries	No	No	No	No	No
235	CAS:104810-48-2	CAS:104810-48-2|CAS:2081883-59-0	Poly(oxy-1,2-ethanediyl), Î±-[3-[3-(2H-benzotriazol-2-yl)-5-(1,1-dimethylethyl)-4-hydroxyphenyl]-1-oxopropyl]-Ï‰-hydroxy-	Light stabilizers	Packaging, including food contact materials	No	No	No	No	No
236	CAS:104852-44-0	CAS:104852-44-0	Benzenemethanol, Î±,Î±-dimethyl-, C6-8-neocarboxylperoxoate	Catalysts		No	No	No	No	No
237	CAS:104912-80-3	CAS:104912-80-3	Acetic acid ethenyl ester, polymer with ethene, oxidized	Lubricants	Packaging, including food contact materials	No	No	No	No	No
238	CAS:104923-33-3	CAS:104923-33-3	Mercurous chloride	Catalysts		No	No	No	No	No
239	CAS:105-05-5	CAS:105-05-5	1,4-Diethylbenzene	Fragrances		Yes	No	No	No	No
240	CAS:105-08-8	CAS:105-08-8	1,4-Cyclohexanedimethanol	Cross-linkers|Fillers|Colorants	Packaging, including food contact materials	Yes	No	No	No	Yes
241	CAS:105-11-3	CAS:105-11-3	2,5-Cyclohexadiene-1,4-dione, 1,4-dioxime	Cross-linkers	Packaging, including food contact materials	Yes	No	No	No	No
242	CAS:105-16-8	CAS:105-16-8|CAS:138164-47-3|CAS:1453489-91-2|CAS:151768-83-1|CAS:168066-58-8|CAS:76398-99-7	2-Propenoic acid, 2-methyl-, 2-(diethylamino)ethyl ester	Colorants	Packaging, including food contact materials|Agriculture, aquaculture and fisheries	Yes	No	No	No	No
243	CAS:105-30-6	CAS:105-30-6	2-Methyl-1-pentanol	Fragrances		No	No	No	No	No
244	CAS:105-37-3	CAS:105-37-3	Propanoic acid, ethyl ester	Plasticizers	Personal care and household products|Transport|Agriculture, aquaculture and fisheries|Packaging, including food contact materials|Electrical and electronic equipment	No	No	No	No	No	Adipose tissue
245	CAS:105-45-3	CAS:105-45-3	Butanoic acid, 3-oxo-, methyl ester	Fragrances	Packaging, including food contact materials|Personal care and household products|Building materials	Yes	No	No	No	No
246	CAS:105-46-4	CAS:105-46-4	Butan-2-yl acetate	Fragrances	Packaging, including food contact materials|Medical devices|Building materials	No	No	No	No	No
247	CAS:105-53-3	CAS:105-53-3|CAS:145601-68-9	Propanedioic acid, 1,3-diethyl ester	Biocides|Fragrances|Fillers|Colorants	Personal care and household products|Transport|Agriculture, aquaculture and fisheries|Packaging, including food contact materials|Toys and other children's products	Yes	No	No	No	No
248	CAS:105-54-4	CAS:105-54-4	Butanoic acid, ethyl ester	Fragrances	Personal care and household products|Transport|Agriculture, aquaculture and fisheries|Packaging, including food contact materials|Toys and other children's products	No	No	No	No	No
249	CAS:105-55-5	CAS:105-55-5|CAS:27598-95-4	Thiourea, N,N'-diethyl-	Cross-linkers|Colorants	Packaging, including food contact materials|Agriculture, aquaculture and fisheries	No	No	No	No	No
250	CAS:105-56-6	CAS:105-56-6	Ethyl cyanoacetate	Fragrances		Yes	No	No	No	No
251	CAS:105-58-8	CAS:105-58-8	Carbonic acid, diethyl ester	Biocides|Colorants	Packaging, including food contact materials|Electrical and electronic equipment	No	No	No	No	No
252	CAS:105-59-9	CAS:105-59-9|CAS:511262-76-3|CAS:944314-72-1	Ethanol, 2,2'-(methylimino)bis-	Catalysts|Lubricants|Colorants	Packaging, including food contact materials|Electrical and electronic equipment|Building materials|Agriculture, aquaculture and fisheries	Yes	No	No	No	Yes
253	CAS:105-60-2	CAS:105-60-2|CAS:117955-36-9|CAS:168214-28-6|CAS:2953-03-9|CAS:32838-21-4|CAS:32838-23-6|CAS:34876-18-1	2H-Azepin-2-one, hexahydro-	Plasticizers|Catalysts|Fillers|Colorants	Packaging, including food contact materials|Building materials|Toys and other children's products|Electrical and electronic equipment	Yes	No	No	No	No
254	CAS:105-62-4	CAS:105-62-4|CAS:254972-89-9	9-Octadecenoic acid (9Z)-, 1,1'-(1-methyl-1,2-ethanediyl) ester	Lubricants	Packaging, including food contact materials|Personal care and household products|Agriculture, aquaculture and fisheries	Yes	No	No	No	No
255	CAS:105-64-6	CAS:105-64-6	Peroxydicarbonic acid, C,C'-bis(1-methylethyl) ester	Catalysts|Cross-linkers	Packaging, including food contact materials	Yes	No	No	No	No
256	CAS:105-67-9	CAS:105-67-9	Phenol, 2,4-dimethyl-	Biocides|Fragrances	Packaging, including food contact materials|Personal care and household products|Agriculture, aquaculture and fisheries	Yes	No	No	No	No
257	CAS:105-74-8	CAS:105-74-8|CAS:1908420-49-4	Peroxide, bis(1-oxododecyl)	Catalysts|Cross-linkers|Plasticizers	Packaging, including food contact materials	No	No	No	No	No
258	CAS:105-75-9	CAS:105-75-9|CAS:72399-98-5|CAS:76736-49-7	2-Butenedioic acid (2E)-, 1,4-dibutyl ester	Fragrances	Packaging, including food contact materials	No	No	No	No	No
259	CAS:105-76-0	CAS:105-76-0|CAS:193362-56-0|CAS:220713-30-4|CAS:57343-98-3|CAS:77223-90-6|CAS:79725-21-6	2-Butenedioic acid (2Z)-, 1,4-dibutyl ester	Fragrances|Plasticizers|Fillers|Colorants	Packaging, including food contact materials|Personal care and household products	Yes	No	No	No	No
260	CAS:105-80-6	CAS:105-80-6	Nonanedioic acid, 1,9-bis(2-methylpropyl) ester	Plasticizers	Packaging, including food contact materials	No	No	No	No	No
261	CAS:105-95-3	CAS:105-95-3|CAS:91462-25-8	1,4-Dioxacycloheptadecane-5,17-dione	Fragrances	Packaging, including food contact materials|Personal care and household products|Agriculture, aquaculture and fisheries	No	No	No	No	No
262	CAS:105-97-5	CAS:105-97-5	Hexanedioic acid, 1,6-didecyl ester	Plasticizers	Packaging, including food contact materials|Personal care and household products	Yes	No	No	No	No
263	CAS:105-99-7	CAS:105-99-7	Hexanedioic acid, 1,6-dibutyl ester	Biocides|Cross-linkers|Fillers|Lubricants|Fragrances|Plasticizers|Colorants	Packaging, including food contact materials|Personal care and household products|Agriculture, aquaculture and fisheries	Yes	No	No	No	No
264	CAS:10508-09-5	CAS:10508-09-5	Peroxide, bis(1,1-dimethylpropyl)	Catalysts|Cross-linkers|Plasticizers	Packaging, including food contact materials	No	No	No	No	No
265	CAS:1052-38-6	CAS:1052-38-6	1,3-Benzenediamine, 4,4'-[1,3-phenylenebis(2,1-diazenediyl)]bis-	Colorants		No	No	No	No	No
266	CAS:10563-26-5	CAS:10563-26-5|CAS:50484-73-6	1,3-Propanediamine, N1,N1'-1,2-ethanediylbis-	Colorants	Packaging, including food contact materials	No	No	No	No	No
267	CAS:10563-29-8	CAS:10563-29-8	1,3-Propanediamine, N3-(3-aminopropyl)-N1,N1-dimethyl-	Cross-linkers	Packaging, including food contact materials|Building materials	No	No	No	No	No
268	CAS:1058-92-0	CAS:1058-92-0|CAS:50814-17-0|CAS:62610-65-5	2,7-Naphthalenedisulfonic acid, 3-[2-(5-chloro-2-hydroxyphenyl)diazenyl]-4,5-dihydroxy-, sodium salt (1:2)	Colorants		No	No	No	No	No
269	CAS:10584-98-2	CAS:10584-98-2|CAS:202875-90-9|CAS:52683-17-7	8-Oxa-3,5-dithia-4-stannatetradecanoic acid, 4,4-dibutyl-10-ethyl-7-oxo-, 2-ethylhexyl ester	Heat stabilizers|Fillers|Light stabilizers	Packaging, including food contact materials	Yes	No	No	No	No
270	CAS:10588-01-9	CAS:1018900-84-9|CAS:10588-01-9|CAS:1088355-13-8|CAS:12018-32-5|CAS:1391351-00-0	Chromic acid (H2Cr2O7), sodium salt (1:2)	Biocides|Catalysts|Fillers|Colorants|Pigments	Packaging, including food contact materials|Personal care and household products|Building materials|Agriculture, aquaculture and fisheries	Yes	Yes	No	No	No
271	CAS:10591-85-2	CAS:10591-85-2|CAS:172451-96-6|CAS:2134168-51-5|CAS:374112-95-5	Thioperoxydicarbonic diamide ([(H2N)C(S)]2S2), N,N,N',N'-tetrakis(phenylmethyl)-	Catalysts|Cross-linkers	Packaging, including food contact materials	No	No	No	No	No
272	CAS:10595-49-0	CAS:10595-49-0|CAS:51990-08-0|CAS:69899-13-4|CAS:88161-25-5	1-Propanaminium, N,N,N-trimethyl-3-[(1-oxododecyl)amino]-, methyl sulfate (1:1)	Antistatic agents	Packaging, including food contact materials|Electrical and electronic equipment	No	No	No	No	No
273	CAS:10595-72-9	CAS:103843-14-7|CAS:10595-72-9	Propanoic acid, 3,3'-thiobis-, 1,1'-ditridecyl ester	Light stabilizers|Lubricants|Plasticizers|Antioxidants	Packaging, including food contact materials|Personal care and household products	Yes	No	No	No	No
274	CAS:106-02-5	CAS:106-02-5|CAS:81031-90-5	Oxacyclohexadecan-2-one	Fragrances	Personal care and household products|Transport|Agriculture, aquaculture and fisheries|Packaging, including food contact materials|Toys and other children's products	No	No	No	No	No
275	CAS:106-06-9	CAS:106-06-9|CAS:15187-77-6	Nonanoic acid, 1,1'-[1,2-ethanediylbis(oxy-2,1-ethanediyl)] ester	Plasticizers	Packaging, including food contact materials	No	No	No	No	No
276	CAS:106-10-5	CAS:106-10-5|CAS:879327-69-2	Octanoic acid, 1,1'-[1,2-ethanediylbis(oxy-2,1-ethanediyl)] ester	Plasticizers	Packaging, including food contact materials	No	No	No	No	No
277	CAS:106-11-6	CAS:106-11-6|CAS:8044-57-3	Octadecanoic acid, 2-(2-hydroxyethoxy)ethyl ester	Lubricants	Packaging, including food contact materials|Personal care and household products|Agriculture, aquaculture and fisheries	No	No	No	No	No
278	CAS:106-14-9	CAS:106-14-9|CAS:1629856-01-4|CAS:36377-33-0|CAS:78642-86-1|CAS:8039-23-4|CAS:860114-96-1	Octadecanoic acid, 12-hydroxy-	Biocides|Fillers|Antioxidants|Lubricants|Fragrances|Plasticizers|Colorants	Packaging, including food contact materials|Personal care and household products	Yes	No	No	No	No
279	CAS:106-15-0	CAS:106-15-0|CAS:163387-30-2	Octadecanamide, 12-hydroxy-N-(2-hydroxyethyl)-	Lubricants|Colorants	Packaging, including food contact materials|Personal care and household products	No	No	No	No	No
280	CAS:106-17-2	CAS:106-17-2	9-Octadecenoic acid, 12-hydroxy-, 2-hydroxyethyl ester, (9Z,12R)-	Lubricants|Plasticizers	Packaging, including food contact materials|Personal care and household products	No	No	No	No	No
281	CAS:106-19-4	CAS:106-19-4	Hexanedioic acid, 1,6-dipropyl ester	Plasticizers	Personal care and household products	No	No	No	No	No
282	CAS:106-20-7	CAS:102095-26-1|CAS:106-20-7	1-Hexanamine, 2-ethyl-N-(2-ethylhexyl)-	Lubricants	Packaging, including food contact materials|Personal care and household products	Yes	No	No	No	No
283	CAS:106-22-9	CAS:106-22-9|CAS:1335-43-9|CAS:26489-01-0	6-Octen-1-ol, 3,7-dimethyl-	Fragrances	Personal care and household products|Transport|Agriculture, aquaculture and fisheries|Packaging, including food contact materials|Toys and other children's products	Yes	No	No	No	No
284	CAS:106-24-1	CAS:106-24-1|CAS:491611-08-6|CAS:8007-13-4	2,6-Octadien-1-ol, 3,7-dimethyl-, (2E)-	Lubricants|Fragrances	Personal care and household products|Transport|Agriculture, aquaculture and fisheries|Packaging, including food contact materials|Toys and other children's products	Yes	No	No	No	No
285	CAS:106-42-3	CAS:106-42-3	Benzene, 1,4-dimethyl-	Biocides|Fillers|Lubricants|Fragrances|Colorants|Antistatic agents	Packaging, including food contact materials|Building materials|Transport	Yes	No	No	No	Yes
286	CAS:106-44-5	CAS:106-44-5	Phenol, 4-methyl-	Biocides|Plasticizers|Fragrances|Colorants	Packaging, including food contact materials|Personal care and household products|Toys and other children's products|Agriculture, aquaculture and fisheries	Yes	No	No	No	Yes	Faeces|Urine
287	CAS:106-46-7	CAS:106-46-7	Benzene, 1,4-dichloro-	Biocides|Fillers|Light stabilizers|Fragrances|Plasticizers|Colorants	Packaging, including food contact materials|Personal care and household products|Toys and other children's products|Agriculture, aquaculture and fisheries	Yes	No	Yes	Yes	No	Adipose tissue
288	CAS:106-47-8	CAS:106-47-8	Benzenamine, 4-chloro-	Colorants	Packaging, including food contact materials|Agriculture, aquaculture and fisheries|Furniture	No	No	No	Yes	Yes
289	CAS:106-50-3	CAS:106-50-3|CAS:56481-76-6|CAS:82785-55-5	1,4-Benzenediamine	Catalysts|Cross-linkers|Colorants	Packaging, including food contact materials|Personal care and household products|Agriculture, aquaculture and fisheries	Yes	No	No	No	Yes
290	CAS:106-51-4	CAS:106-51-4	2,5-Cyclohexadiene-1,4-dione	Catalysts|Fillers|Light stabilizers|Colorants	Packaging, including food contact materials|Agriculture, aquaculture and fisheries	No	No	No	No	No
291	CAS:106-58-1	CAS:106-58-1|CAS:352546-66-8|CAS:766445-14-1|CAS:802009-52-5	Piperazine, 1,4-dimethyl-	Catalysts|Cross-linkers|Fillers	Packaging, including food contact materials	No	No	No	No	No
292	CAS:106-61-6	CAS:106-61-6|CAS:93713-40-7	1,2,3-Propanetriol, 1-acetate	Plasticizers	Packaging, including food contact materials	No	No	No	No	No
293	CAS:106-63-8	CAS:106-63-8|CAS:1401517-00-7|CAS:2056117-89-4	2-Propenoic acid, 2-methylpropyl ester	Colorants	Packaging, including food contact materials	Yes	No	No	No	No
294	CAS:106-65-0	CAS:106-65-0	Butanedioic acid, 1,4-dimethyl ester	Cross-linkers|Fillers|Fragrances|Plasticizers|Colorants	Packaging, including food contact materials|Personal care and household products|Building materials|Agriculture, aquaculture and fisheries	Yes	No	No	No	No
295	CAS:106-69-4	CAS:106-69-4|CAS:112254-74-7	1,2,6-Hexanetriol	Cross-linkers	Packaging, including food contact materials|Personal care and household products|Agriculture, aquaculture and fisheries	No	No	No	No	No
296	CAS:106-70-7	CAS:106-70-7	Hexanoic acid, methyl ester	Biocides|Fillers|Lubricants|Fragrances|Colorants	Packaging, including food contact materials|Personal care and household products|Agriculture, aquaculture and fisheries	No	No	No	No	No
297	CAS:106-72-9	CAS:106-72-9|CAS:77787-60-1	5-Heptenal, 2,6-dimethyl-	Fragrances	Personal care and household products|Transport|Agriculture, aquaculture and fisheries|Packaging, including food contact materials|Toys and other children's products	No	No	No	No	No
298	CAS:106-79-6	CAS:106-79-6	Decanedioic acid, 1,10-dimethyl ester	Plasticizers|Fillers	Packaging, including food contact materials	Yes	No	No	No	No
299	CAS:106-84-3	CAS:106-84-3|CAS:1902912-75-7|CAS:31833-76-8|CAS:52622-84-1	2-Oxiraneoctanoic acid, 3-octyl-, octyl ester	Light stabilizers	Packaging, including food contact materials	No	No	No	No	No
300	CAS:106-86-5	CAS:106-86-5|CAS:1629602-29-4|CAS:29087-40-9	7-Oxabicyclo[4.1.0]heptane, 3-ethenyl-	Fillers	Packaging, including food contact materials	No	No	No	No	No
301	CAS:106-87-6	CAS:106-87-6|CAS:25550-49-6	7-Oxabicyclo[4.1.0]heptane, 3-(2-oxiranyl)-	Cross-linkers|Light stabilizers|Reactive diluents	Packaging, including food contact materials|Building materials|Agriculture, aquaculture and fisheries	No	No	No	Yes	Yes
302	CAS:106-88-7	CAS:106-88-7|CAS:55555-96-9	Oxirane, 2-ethyl-	Light stabilizers	Packaging, including food contact materials|Personal care and household products|Building materials|Agriculture, aquaculture and fisheries	Yes	No	No	Yes	No
303	CAS:106-89-8	CAS:106-89-8|CAS:109351-74-8|CAS:13403-37-7|CAS:36250-81-4|CAS:9009-12-5	Oxirane, 2-(chloromethyl)-	Cross-linkers|Fillers|Light stabilizers|Lubricants|Colorants	Personal care and household products|Agriculture, aquaculture and fisheries|Packaging, including food contact materials|Building materials|Electrical and electronic equipment	Yes	No	No	Yes	Yes
304	CAS:106-91-2	CAS:106-91-2|CAS:117955-24-5|CAS:122785-80-2|CAS:126872-19-3|CAS:1451188-70-7|CAS:169957-95-3|CAS:201732-55-0|CAS:202149-12-0|CAS:203300-26-9|CAS:210093-72-4|CAS:55279-88-4|CAS:865699-83-8|CAS:89678-75-1|CAS:96778-02-8|CAS:98104-93-9	2-Propenoic acid, 2-methyl-, 2-oxiranylmethyl ester	Colorants	Packaging, including food contact materials	Yes	No	No	Yes	No
305	CAS:106-92-3	CAS:106-92-3|CAS:112186-06-8|CAS:90907-93-0	Oxirane, 2-[(2-propen-1-yloxy)methyl]-	Lubricants	Packaging, including food contact materials|Building materials	Yes	No	No	No	No
306	CAS:106-93-4	CAS:106-93-4|CAS:56729-21-6|CAS:625084-37-9|CAS:8003-07-4	Ethane, 1,2-dibromo-	Lubricants|Flame retardants	Packaging, including food contact materials|Transport|Agriculture, aquaculture and fisheries	Yes	No	No	Yes	No
307	CAS:106-97-8	CAS:106-97-8	Butane	Biocides|Fillers|Light stabilizers|Lubricants|Fragrances|Blowing agents|Colorants|Antistatic agents	Personal care and household products|Transport|Agriculture, aquaculture and fisheries|Packaging, including food contact materials|Building materials|Electrical and electronic equipment	Yes	No	No	No	No
308	CAS:106-98-9	CAS:106-98-9|CAS:1735-75-7|CAS:33004-02-3|CAS:54366-07-3	1-Butene	Biocides|Catalysts|Fillers|Lubricants|Fragrances|Plasticizers|Colorants	Packaging, including food contact materials	Yes	No	No	No	No
309	CAS:106-99-0	CAS:106-99-0|CAS:1213224-27-1|CAS:130983-70-9|CAS:183592-61-2	1,3-Butadiene	Plasticizers|Cross-linkers|Lubricants|Fillers	Packaging, including food contact materials|Agriculture, aquaculture and fisheries	Yes	No	No	Yes	Yes
310	CAS:10605-21-7	CAS:102040-01-7|CAS:105268-95-9|CAS:10605-21-7|CAS:110342-67-1|CAS:1135441-26-7|CAS:1155875-94-7|CAS:1203557-88-3|CAS:212384-28-6|CAS:276680-08-1|CAS:39413-19-9|CAS:59758-95-1|CAS:63090-40-4|CAS:63278-70-6	Carbamic acid, N-1H-benzimidazol-2-yl-, methyl ester	Biocides	Packaging, including food contact materials|Building materials|Agriculture, aquaculture and fisheries	Yes	No	No	No	Yes
311	CAS:106097-61-4	CAS:106097-61-4	Gallium arsenide phosphide (GaAs0.08P0.92)	Biocides|Colorants		No	No	Yes	No	No
312	CAS:106107-54-4	CAS:106107-54-4|CAS:1462869-38-0|CAS:163207-01-0|CAS:195889-34-0|CAS:197316-93-1|CAS:53028-61-8|CAS:713516-15-5|CAS:84136-62-9|CAS:96352-77-1	Benzene, ethenyl-, polymer with 1,3-butadiene, block	Fillers		No	No	No	No	No
313	CAS:106214-84-0	CAS:106214-84-0	Siloxanes and Silicones, di-Me, 3-aminopropyl group-terminated	Flame retardants	Packaging, including food contact materials|Personal care and household products	No	No	No	No	No
314	CAS:106232-85-3	CAS:106232-85-3	Alkanes, C18-20, chloro	Flame retardants		No	No	No	No	No
315	CAS:106232-86-4	CAS:106232-86-4	Alkanes, C22-40, chloro	Lubricants|Plasticizers|Flame retardants		No	No	No	No	No
316	CAS:106233-09-4	CAS:106233-09-4	Poly(oxy-1,2-ethanediyl), Î±-hydro-Ï‰-hydroxy-, mono-C16-18-alkyl ethers, phosphates	Biocides|Lubricants|Fragrances|Colorants	Agriculture, aquaculture and fisheries	No	No	No	No	No
317	CAS:106246-33-7	CAS:106246-33-7	Benzenamine, 4,4'-methylenebis[3-chloro-2,6-diethyl-	Cross-linkers|Plasticizers|Colorants	Packaging, including food contact materials	No	No	No	No	No
318	CAS:106264-79-3	CAS:106264-79-3|CAS:132772-42-0|CAS:838828-20-9	1,3-Benzenediamine, 2(or 4)-methyl-4,6(or 2,6)-bis(methylthio)-	Cross-linkers|Antioxidants|Colorants		No	No	No	No	No
319	CAS:106276-78-2	CAS:106276-78-2	Benzoic acid, 2,3,4,5-tetrachloro-6-cyano-, methyl ester, reaction products with 4-[2-(4-aminophenyl)diazenyl]-3-methylbenzenamine and methanol sodium salt (1:1)	Colorants	Packaging, including food contact materials	No	No	No	No	No
320	CAS:106276-79-3	CAS:106276-79-3	Benzoic acid, 2,3,4,5-tetrachloro-6-cyano-, methyl ester, reaction products with 2-methyl-1,3-benzenediamine and sodium methoxide	Colorants		No	No	No	No	No
321	CAS:106276-80-6	CAS:106276-80-6	Benzoic acid, 2,3,4,5-tetrachloro-6-cyano-, methyl ester, reaction products with p-phenylenediamine and sodium methoxide	Fillers|Colorants|Pigments	Packaging, including food contact materials	No	No	No	No	No
322	CAS:106359-91-5	CAS:106359-91-5	1,3,6-Naphthalenetrisulfonic acid, 7-[2-[2-[(aminocarbonyl)amino]-4-[[4-[[2-[2-(ethenylsulfonyl)ethoxy]ethyl]amino]-6-fluoro-1,3,5-triazin-2-yl]amino]phenyl]diazenyl]-, sodium salt (1:3)	Colorants		No	No	No	No	No
323	CAS:106359-93-7	CAS:106359-93-7	Ethanamine, 2-[[4-[3-(4-chlorophenyl)-4,5-dihydro-1H-pyrazol-1-yl]phenyl]sulfonyl]-N,N-dimethyl-, phosphonate (1:1)	Colorants		No	No	No	No	No
324	CAS:1064-48-8	CAS:1064-48-8|CAS:12042-02-3|CAS:31258-44-3|CAS:68417-62-9|CAS:84842-81-9|CAS:86923-11-7	2,7-Naphthalenedisulfonic acid, 4-amino-5-hydroxy-3-[2-(4-nitrophenyl)diazenyl]-6-(2-phenyldiazenyl)-, sodium salt (1:2)	Colorants	Personal care and household products|Building materials|Agriculture, aquaculture and fisheries	No	No	No	No	No
325	CAS:1064082-81-0	CAS:1064082-81-0	1-Propanol, 3-[[3-[[[3-(acetyloxy)-2,2-dimethylpropylidene]amino]methyl]-3,5,5-trimethylcyclohexyl]imino]-2,2-dimethyl-, 1-acetate	Fillers|Colorants		No	No	No	No	No
326	CAS:1065336-91-5	CAS:1065336-91-5	Decanedioic acid, 1,10-bis(1,2,2,6,6-pentamethyl-4-piperidinyl) ester, mixt. with 1-methyl 10-(1,2,2,6,6-pentamethyl-4-piperidinyl) decanedioate	Fillers|Colorants		No	No	No	No	No
327	CAS:1066-30-4	CAS:1066-30-4	Acetic acid, chromium(3+) salt (3:1)	Catalysts|Colorants	Packaging, including food contact materials|Agriculture, aquaculture and fisheries	No	No	No	No	No
328	CAS:1066-33-7	CAS:1066-33-7|CAS:114459-02-8|CAS:758-14-5|CAS:861794-52-7	Carbonic acid, ammonium salt (1:1)	Blowing agents|Colorants	Packaging, including food contact materials|Agriculture, aquaculture and fisheries	Yes	No	No	No	No
329	CAS:1066-40-6	CAS:1066-40-6	Silanol, 1,1,1-trimethyl-	Colorants	Packaging, including food contact materials	No	No	No	No	No
330	CAS:1067-25-0	CAS:1039510-80-9|CAS:1067-25-0|CAS:1247019-89-1|CAS:77030-43-4	Silane, trimethoxypropyl-	Fillers	Packaging, including food contact materials|Agriculture, aquaculture and fisheries	No	No	No	No	No
331	CAS:1067-29-4	CAS:1067-29-4	Distannoxane, 1,1,1,3,3,3-hexapropyl-	Antioxidants	Packaging, including food contact materials|Agriculture, aquaculture and fisheries	No	No	No	No	No
332	CAS:1067-33-0	CAS:1067-33-0	Acetic acid, 1,1'-(dibutylstannylene) ester	Catalysts|Cross-linkers|Fillers|Heat stabilizers|Light stabilizers|Colorants	Packaging, including food contact materials|Building materials	No	No	No	No	No
333	CAS:1067-53-4	CAS:1067-53-4|CAS:1108196-61-7|CAS:1637457-78-3|CAS:1887095-48-8|CAS:59250-02-1|CAS:609347-89-9|CAS:947734-83-0	2,5,7,10-Tetraoxa-6-silaundecane, 6-ethenyl-6-(2-methoxyethoxy)-	Cross-linkers|Fillers	Packaging, including food contact materials|Building materials	Yes	Yes	No	No	No
334	CAS:1067-98-7	CAS:1067-98-7	1-Propanol, 3-chloro-, phosphate (3:1)	Plasticizers|Flame retardants	Packaging, including food contact materials	No	No	No	No	No
335	CAS:106768-98-3	CAS:106768-98-3	C.I. Solvent Yellow 141	Colorants		No	No	No	No	No
336	CAS:1067881-45-1	CAS:1067881-45-1	Formaldehyde, polymer with 1,3-benzenediol and 1,1'-methylenebis[isocyanatobenzene]	Plasticizers		No	No	No	No	No
337	CAS:106797-53-9	CAS:106797-53-9|CAS:1245745-22-5|CAS:1269810-51-6|CAS:165895-50-1|CAS:2253104-00-4	1-Propanone, 2-hydroxy-1-[4-(2-hydroxyethoxy)phenyl]-2-methyl-	Light stabilizers|Fillers|Colorants	Packaging, including food contact materials	No	No	No	No	No
338	CAS:1068-27-5	CAS:1068-27-5|CAS:151768-59-1|CAS:261178-83-0	Peroxide, 1,1'-(1,1,4,4-tetramethyl-2-butyne-1,4-diyl)bis[2-(1,1-dimethylethyl)	Catalysts|Cross-linkers|Plasticizers	Packaging, including food contact materials	No	No	No	No	No
339	CAS:106826-12-4	CAS:106826-12-4|CAS:877322-40-2	Benzene, ethenyl-, polymer with ethene, graft	Impact modifiers|Colorants		No	No	No	No	No
340	CAS:106917-30-0	CAS:106917-30-0	2,5-Pyrrolidinedione, 3-dodecyl-1-(1,2,2,6,6-pentamethyl-4-piperidinyl)-	Light stabilizers		No	No	No	No	No
341	CAS:106917-31-1	CAS:1059548-30-9|CAS:106917-31-1|CAS:209909-86-4	2,5-Pyrrolidinedione, 1-(1-acetyl-2,2,6,6-tetramethyl-4-piperidinyl)-3-dodecyl-	Light stabilizers		No	No	No	No	No
342	CAS:106990-43-6	CAS:106990-43-6|CAS:122177-25-7|CAS:155076-64-5|CAS:370868-42-1|CAS:912617-67-5	1,3,5-Triazine-2,4,6-triamine, N2,N2'-1,2-ethanediylbis[N2-[3-[[4,6-bis[butyl(1,2,2,6,6-pentamethyl-4-piperidinyl)amino]-1,3,5-triazin-2-yl]amino]propyl]-N4,N6-dibutyl-N4,N6-bis(1,2,2,6,6-pentamethyl-4-piperidinyl)-	Antioxidants|Heat stabilizers|Other stabilizers|Light stabilizers|Colorants	Packaging, including food contact materials|Building materials	Yes	No	No	No	No
343	CAS:107-06-2	CAS:107-06-2|CAS:52399-93-6	Ethane, 1,2-dichloro-	Fragrances	Transport|Agriculture, aquaculture and fisheries|Packaging, including food contact materials|Building materials|Toys and other children's products	Yes	Yes	No	Yes	No
344	CAS:107-10-8	CAS:107-10-8|CAS:42939-71-9	1-Propanamine	Colorants	Packaging, including food contact materials	No	No	No	No	No	Faeces
345	CAS:107-13-1	CAS:1006710-56-0|CAS:107-13-1|CAS:1197872-06-2|CAS:1221168-60-0|CAS:1309882-90-3|CAS:1538611-90-3|CAS:2015239-29-7|CAS:29754-21-0|CAS:63908-52-1|CAS:769126-92-3|CAS:769134-66-9	2-Propenenitrile	Cross-linkers|Fillers|Antioxidants|Lubricants|Colorants	Packaging, including food contact materials|Building materials|Agriculture, aquaculture and fisheries|Furniture	Yes	No	No	Yes	Yes
346	CAS:107-15-3	CAS:107-15-3|CAS:8030-24-8|CAS:85404-18-8	1,2-Ethanediamine	Catalysts|Cross-linkers|Fillers|Lubricants|Plasticizers|Colorants	Packaging, including food contact materials|Building materials|Agriculture, aquaculture and fisheries	Yes	Yes	No	No	No
347	CAS:107-21-1	CAS:107-21-1|CAS:1371582-33-0|CAS:2088100-90-5|CAS:37221-95-7|CAS:71767-64-1	1,2-Ethanediol	Biocides|Catalysts|Cross-linkers|Fillers|Light stabilizers|Lubricants|Fragrances|Blowing agents|Plasticizers|Colorants|Antistatic agents	Personal care and household products|Transport|Agriculture, aquaculture and fisheries|Packaging, including food contact materials|Building materials|Toys and other children's products|Electrical and electronic equipment|Furniture	Yes	No	No	No	No
348	CAS:107-22-2	CAS:107-22-2|CAS:83513-30-8	Ethanedial	Biocides|Cross-linkers|Fillers|Fragrances|Colorants	Packaging, including food contact materials|Personal care and household products|Agriculture, aquaculture and fisheries	Yes	No	No	No	No
349	CAS:107-31-3	CAS:1053659-55-4|CAS:107-31-3|CAS:1173023-73-8	Formic acid, methyl ester	Blowing agents	Packaging, including food contact materials|Agriculture, aquaculture and fisheries	Yes	No	No	No	No
350	CAS:107-41-5	CAS:107-41-5|CAS:99113-75-4	2,4-Pentanediol, 2-methyl-	Catalysts|Cross-linkers|Fillers|Lubricants|Colorants	Personal care and household products|Transport|Agriculture, aquaculture and fisheries|Packaging, including food contact materials|Building materials|Electrical and electronic equipment	Yes	No	No	No	No
351	CAS:107-46-0	CAS:107-46-0|CAS:1463472-97-0|CAS:864719-97-1	Disiloxane, 1,1,1,3,3,3-hexamethyl-	Lubricants|Colorants	Packaging, including food contact materials	Yes	No	No	No	No
352	CAS:107-50-6	CAS:107-50-6	Cycloheptasiloxane, tetradecamethyl-	Coating agents		No	No	No	No	No
353	CAS:107-51-7	CAS:107-51-7|CAS:1463470-58-7	Trisiloxane, 1,1,1,3,3,5,5,5-octamethyl-	Colorants	Packaging, including food contact materials|Personal care and household products	Yes	No	No	No	No
354	CAS:107-54-0	CAS:107-54-0	1-Hexyn-3-ol, 3,5-dimethyl-	Lubricants|Fillers|Colorants	Packaging, including food contact materials|Agriculture, aquaculture and fisheries	No	No	No	No	No
355	CAS:107-64-2	CAS:107-64-2|CAS:12677-13-3|CAS:129119-79-5|CAS:1309573-29-2|CAS:134191-39-2|CAS:59111-82-9|CAS:66359-86-2|CAS:76723-98-3	1-Octadecanaminium, N,N-dimethyl-N-octadecyl-, chloride (1:1)	Antistatic agents|Adhesives	Packaging, including food contact materials|Electrical and electronic equipment|Agriculture, aquaculture and fisheries|Personal care and household products	Yes	No	No	No	No
356	CAS:107-66-4	CAS:107-66-4|CAS:72283-56-8	Phosphoric acid, dibutyl ester	Lubricants|Fillers|Flame retardants	Packaging, including food contact materials	Yes	No	No	No	No
357	CAS:107-71-1	CAS:107-71-1	Ethaneperoxoic acid, 1,1-dimethylethyl ester	Catalysts|Plasticizers	Packaging, including food contact materials	Yes	No	No	No	No
358	CAS:107-83-5	CAS:107-83-5	Pentane, 2-methyl-	Lubricants|Colorants	Packaging, including food contact materials|Building materials|Transport	Yes	No	No	No	No
359	CAS:107-87-9	CAS:107-87-9	2-Pentanone	Colorants	Personal care and household products|Agriculture, aquaculture and fisheries|Packaging, including food contact materials|Building materials|Toys and other children's products	Yes	No	No	No	No
360	CAS:107-88-0	CAS:107-88-0|CAS:18826-95-4|CAS:817176-75-3	1,3-Butanediol	Biocides|Fillers|Light stabilizers|Lubricants|Fragrances|Colorants	Packaging, including food contact materials|Personal care and household products|Agriculture, aquaculture and fisheries	Yes	No	No	No	No
361	CAS:107-92-6	CAS:107-92-6	Butanoic acid	Biocides|Fragrances|Colorants	Personal care and household products|Transport|Agriculture, aquaculture and fisheries|Packaging, including food contact materials|Toys and other children's products	Yes	No	No	No	No	Faeces|Plasma|Urine
362	CAS:107-98-2	CAS:107-98-2|CAS:58769-19-0	2-Propanol, 1-methoxy-	Biocides|Catalysts|Cross-linkers|Fillers|Light stabilizers|Lubricants|Fragrances|Colorants	Personal care and household products|Transport|Agriculture, aquaculture and fisheries|Packaging, including food contact materials|Building materials|Electrical and electronic equipment	Yes	No	No	No	No
363	CAS:1070-00-4	CAS:1070-00-4	Aluminum, trioctyl-	Catalysts|Cross-linkers	Packaging, including food contact materials	Yes	No	No	No	No
364	CAS:1070-10-6	CAS:1070-10-6|CAS:1221504-68-2|CAS:209055-47-0|CAS:2130761-25-8	1-Hexanol, 2-ethyl-, titanium(4+) salt (4:1)	Catalysts|Cross-linkers|Colorants|Lubricants	Packaging, including food contact materials	No	No	No	No	No
365	CAS:1070-70-8	CAS:1070-70-8|CAS:119518-37-5|CAS:138790-64-4|CAS:1934258-70-4	2-Propenoic acid, 1,1'-(1,4-butanediyl) ester	Colorants	Packaging, including food contact materials	No	No	No	No	No
366	CAS:107043-84-5	CAS:107043-84-5	Atmer 163	Antistatic agents		No	No	No	No	No
367	CAS:1071-76-7	CAS:1071-76-7|CAS:1641563-82-7|CAS:216859-08-4|CAS:289885-00-3|CAS:365494-43-5|CAS:60637-59-4|CAS:73264-99-0	1-Butanol, zirconium(4+) salt (4:1)	Fillers	Packaging, including food contact materials	No	No	No	No	No
368	CAS:1071-93-8	CAS:1071-93-8|CAS:124246-54-4|CAS:98152-55-7	Hexanedioic acid, 1,6-dihydrazide	Cross-linkers|Fillers|Colorants|Viscosity modifiers	Packaging, including food contact materials	Yes	No	No	No	No
369	CAS:1072-33-9	CAS:1072-33-9|CAS:70808-56-9	1-Tridecanol, 1-acetate	Plasticizers	Packaging, including food contact materials	No	No	No	No	No
370	CAS:1072-35-1	CAS:1072-35-1|CAS:11097-78-2|CAS:37223-82-8	Octadecanoic acid, lead(2+) salt (2:1)	Antioxidants|Heat stabilizers|Other stabilizers|Lubricants|Light stabilizers|Pigments	Packaging, including food contact materials	Yes	No	Yes	No	No
371	CAS:1072830-14-8	CAS:1072830-14-8	Titanium, (S)-lactate polyethylene glycol triisopropanolamine ammonium complexes	Cross-linkers		No	No	No	No	No
372	CAS:107479-06-1	CAS:107479-06-1	2-Propenamide, N-[[3-(2H-benzotriazol-2-yl)-2-hydroxy-5-(1,1,3,3-tetramethylbutyl)phenyl]methyl]-2-methyl-	Light stabilizers		No	No	No	No	No
373	CAS:107481-28-7	CAS:107481-28-7|CAS:1206523-67-2|CAS:1231230-87-7|CAS:179095-42-2|CAS:1934259-16-1|CAS:389121-39-5|CAS:945222-67-3	2-Propenoic acid, 1,1'-(1,9-nonanediyl) ester	Viscosity modifiers	Packaging, including food contact materials	No	No	No	No	No
374	CAS:107534-96-3	CAS:107534-96-3|CAS:123066-82-0|CAS:1256343-09-5|CAS:80443-41-0	1H-1,2,4-Triazole-1-ethanol, Î±-[2-(4-chlorophenyl)ethyl]-Î±-(1,1-dimethylethyl)-	Biocides	Packaging, including food contact materials|Agriculture, aquaculture and fisheries	No	No	No	No	Yes
375	CAS:1076-97-7	CAS:1076-97-7	1,4-Cyclohexanedicarboxylic acid	Colorants	Packaging, including food contact materials	Yes	No	No	No	No
376	CAS:1077-56-1	CAS:1077-56-1	Benzenesulfonamide, N-ethyl-2-methyl-	Lubricants|Plasticizers|Colorants	Packaging, including food contact materials|Personal care and household products|Building materials|Agriculture, aquaculture and fisheries	No	No	No	No	No
377	CAS:107898-54-4	CAS:107898-54-4|CAS:153859-33-7	4-Penten-2-ol, 3,3-dimethyl-5-(2,2,3-trimethyl-3-cyclopenten-1-yl)-	Biocides|Fillers|Lubricants|Fragrances|Colorants	Personal care and household products|Transport|Agriculture, aquaculture and fisheries	No	No	No	No	No
378	CAS:108-01-0	CAS:108-01-0|CAS:116134-09-9|CAS:1404326-81-3|CAS:156681-25-3	Ethanol, 2-(dimethylamino)-	Catalysts|Cross-linkers|Fillers|Lubricants|Colorants	Personal care and household products|Transport|Agriculture, aquaculture and fisheries|Packaging, including food contact materials|Building materials|Furniture	Yes	No	No	No	No
379	CAS:108-03-2	CAS:104306-52-7|CAS:108-03-2	Propane, 1-nitro-	Colorants	Packaging, including food contact materials	Yes	No	No	No	No
380	CAS:108-05-4	CAS:108-05-4|CAS:172702-77-1|CAS:220713-36-0|CAS:58162-13-3|CAS:61891-42-7|CAS:82041-23-4|CAS:85306-26-9	Acetic acid ethenyl ester	Cross-linkers|Nucleating agents|Fillers|Lubricants|Colorants|Impact modifiers	Personal care and household products|Agriculture, aquaculture and fisheries|Packaging, including food contact materials|Building materials|Furniture	Yes	No	No	Yes	Yes
381	CAS:108-10-1	CAS:108-10-1|CAS:1338234-91-5	2-Pentanone, 4-methyl-	Catalysts|Cross-linkers|Fillers|Lubricants|Colorants	Personal care and household products|Transport|Agriculture, aquaculture and fisheries|Packaging, including food contact materials|Building materials|Furniture	Yes	No	No	Yes	No
382	CAS:108-11-2	CAS:108-11-2|CAS:20281-88-3|CAS:40747-85-1|CAS:72847-31-5	2-Pentanol, 4-methyl-	Fragrances|Lubricants|Blowing agents|Antistatic agents	Personal care and household products|Transport|Agriculture, aquaculture and fisheries|Packaging, including food contact materials|Building materials	Yes	No	No	No	No
383	CAS:108-16-7	CAS:108-16-7|CAS:53657-16-2	2-Propanol, 1-(dimethylamino)-	Colorants	Packaging, including food contact materials	No	No	No	No	No
384	CAS:108-18-9	CAS:1051915-25-3|CAS:108-18-9|CAS:2247130-86-3	2-Propanamine, N-(1-methylethyl)-	Lubricants|Colorants	Packaging, including food contact materials|Personal care and household products	Yes	No	No	No	No
385	CAS:108-21-4	CAS:108-21-4	Acetic acid, 1-methylethyl ester	Fragrances|Plasticizers|Fillers|Colorants	Packaging, including food contact materials|Personal care and household products|Building materials|Agriculture, aquaculture and fisheries	Yes	No	No	No	No
386	CAS:108-24-7	CAS:108-24-7	Acetic acid, 1,1'-anhydride	Heat stabilizers|Fillers	Packaging, including food contact materials|Building materials|Agriculture, aquaculture and fisheries	Yes	No	No	No	No
387	CAS:108-30-5	CAS:108-30-5|CAS:1123596-58-6	2,5-Furandione, dihydro-	Fillers|Colorants	Packaging, including food contact materials	No	No	No	No	No
388	CAS:108-31-6	CAS:108-31-6|CAS:1190407-73-8|CAS:1229972-04-6|CAS:1380217-40-2|CAS:184288-31-1	2,5-Furandione	Cross-linkers|Fillers|Lubricants|Plasticizers|Colorants|Flame retardants	Packaging, including food contact materials|Personal care and household products|Agriculture, aquaculture and fisheries	Yes	No	No	No	No
389	CAS:108-32-7	CAS:104083-03-6|CAS:108-32-7|CAS:127128-76-1|CAS:30141-77-6	1,3-Dioxolan-2-one, 4-methyl-	Catalysts|Cross-linkers|Fillers|Lubricants|Fragrances|Plasticizers|Colorants|Viscosity modifiers	Personal care and household products|Agriculture, aquaculture and fisheries|Packaging, including food contact materials|Electrical and electronic equipment|Furniture	Yes	No	No	No	No
390	CAS:108-36-1	CAS:108-36-1	Benzene, 1,3-dibromo-	Colorants	Packaging, including food contact materials	No	No	No	No	No
391	CAS:108-38-3	CAS:108-38-3	Benzene, 1,3-dimethyl-	Fragrances	Packaging, including food contact materials|Building materials|Transport	Yes	No	No	No	No	Adipose tissue|Brain|Eye|Kidney|Liver|Lung
392	CAS:108-39-4	CAS:108-39-4	Phenol, 3-methyl-	Biocides|Plasticizers|Fragrances|Colorants	Packaging, including food contact materials|Personal care and household products|Agriculture, aquaculture and fisheries	Yes	No	No	No	No	Faeces
393	CAS:108-45-2	CAS:108-45-2|CAS:1266121-34-9|CAS:1274866-89-5	1,3-Benzenediamine	Catalysts|Cross-linkers|Fillers|Colorants	Packaging, including food contact materials|Building materials	Yes	No	No	No	No
394	CAS:108-46-3	CAS:108-46-3	1,3-Benzenediol	Catalysts|Cross-linkers|Light stabilizers|Other stabilizers|Fragrances|Colorants|Flame retardants	Personal care and household products|Transport|Agriculture, aquaculture and fisheries|Packaging, including food contact materials|Building materials	Yes	No	No	No	No
395	CAS:108-63-4	CAS:108-63-4	Hexanedioic acid, 1,6-bis(1-methylheptyl) ester	Plasticizers	Packaging, including food contact materials|Agriculture, aquaculture and fisheries	Yes	No	No	No	No
396	CAS:108-65-6	CAS:108-65-6|CAS:142300-82-1	2-Propanol, 1-methoxy-, 2-acetate	Catalysts|Cross-linkers|Fillers|Light stabilizers|Lubricants|Fragrances|Plasticizers|Colorants	Personal care and household products|Transport|Packaging, including food contact materials|Building materials|Toys and other children's products|Electrical and electronic equipment|Furniture	Yes	No	No	No	No
397	CAS:108-67-8	CAS:108-67-8	Benzene, 1,3,5-trimethyl-	Cross-linkers|Lubricants|Fillers|Colorants	Transport|Agriculture, aquaculture and fisheries|Packaging, including food contact materials|Building materials|Toys and other children's products	Yes	No	No	No	No	Adipose tissue
398	CAS:108-70-3	CAS:108-70-3	Benzene, 1,3,5-trichloro-	Biocides	Packaging, including food contact materials	No	No	No	No	No	Adipose tissue
399	CAS:108-73-6	CAS:108-73-6	1,3,5-Benzenetriol	Colorants	Personal care and household products	No	No	No	No	Yes	Faeces
400	CAS:108-77-0	CAS:108-77-0|CAS:190086-22-7	1,3,5-Triazine, 2,4,6-trichloro-	Antioxidants|Colorants	Packaging, including food contact materials	Yes	No	No	No	No
401	CAS:108-78-1	CAS:108-78-1|CAS:1228929-27-8|CAS:130392-03-9|CAS:1399841-69-0|CAS:1399841-71-4|CAS:1399841-73-6|CAS:169314-62-9|CAS:504-18-7|CAS:65544-34-5|CAS:67757-43-1|CAS:68379-55-5|CAS:70371-19-6|CAS:94977-27-2	1,3,5-Triazine-2,4,6-triamine	Fillers|Light stabilizers|Plasticizers|Colorants|Flame retardants	Personal care and household products|Agriculture, aquaculture and fisheries|Packaging, including food contact materials|Building materials|Furniture	Yes	Yes	No	Yes	Yes
402	CAS:108-80-5	CAS:108-80-5|CAS:134016-52-7|CAS:273203-07-9|CAS:504-19-8	1,3,5-Triazine-2,4,6(1H,3H,5H)-trione	Biocides|Catalysts|Cross-linkers|Light stabilizers|Flame retardants	Packaging, including food contact materials|Personal care and household products|Agriculture, aquaculture and fisheries	Yes	No	No	No	No
403	CAS:108-83-8	CAS:108-83-8|CAS:958635-42-2	4-Heptanone, 2,6-dimethyl-	Biocides|Cross-linkers|Fillers|Lubricants|Colorants	Personal care and household products|Transport|Agriculture, aquaculture and fisheries|Packaging, including food contact materials|Building materials	Yes	No	No	No	No
404	CAS:108-87-2	CAS:108-87-2	Cyclohexane, methyl-	Fragrances|Lubricants|Fillers|Colorants	Packaging, including food contact materials|Personal care and household products|Building materials|Transport	Yes	No	No	No	No
405	CAS:108-88-3	CAS:1053657-77-4|CAS:108-88-3|CAS:1202864-97-8	Benzene, methyl-	Biocides|Catalysts|Cross-linkers|Fillers|Antioxidants|Light stabilizers|Lubricants|Fragrances|Plasticizers|Colorants	Personal care and household products|Transport|Agriculture, aquaculture and fisheries|Packaging, including food contact materials|Building materials|Toys and other children's products|Electrical and electronic equipment|Furniture	Yes	No	Yes	No	Yes	Faeces
406	CAS:108-90-7	CAS:108-90-7|CAS:50717-45-8	Benzene, chloro-	Cross-linkers|Fillers|Colorants	Packaging, including food contact materials|Building materials|Toys and other children's products|Agriculture, aquaculture and fisheries	Yes	No	No	No	No
407	CAS:108-91-8	CAS:108-91-8|CAS:1357848-57-7|CAS:143247-75-0|CAS:1533423-50-5|CAS:157973-60-9	Cyclohexanamine	Cross-linkers|Antioxidants|Light stabilizers|Lubricants|Colorants	Packaging, including food contact materials|Personal care and household products|Building materials	Yes	No	No	No	No
408	CAS:108-93-0	CAS:108-93-0|CAS:2263936-22-5	Cyclohexanol	Fragrances|Plasticizers|Fillers|Colorants	Packaging, including food contact materials|Personal care and household products|Building materials|Agriculture, aquaculture and fisheries	Yes	No	No	No	No
409	CAS:108-94-1	CAS:108-94-1	Cyclohexanone	Biocides|Cross-linkers|Fillers|Lubricants|Fragrances|Colorants	Personal care and household products|Transport|Agriculture, aquaculture and fisheries|Packaging, including food contact materials|Building materials|Toys and other children's products|Furniture	Yes	No	No	No	No
410	CAS:108-95-2	CAS:108-95-2|CAS:14534-23-7|CAS:50356-25-7|CAS:8002-07-1	Phenol	Biocides|Catalysts|Cross-linkers|Fillers|Antioxidants|Light stabilizers|Lubricants|Fragrances|Plasticizers|Colorants|Flame retardants	Personal care and household products|Agriculture, aquaculture and fisheries|Packaging, including food contact materials|Building materials|Toys and other children's products|Electrical and electronic equipment|Furniture	Yes	No	No	No	No	Faeces|Serum|Urine
411	CAS:108171-26-2	CAS:108171-26-2	C10-12 chloroalkanes	Lubricants|Plasticizers|Flame retardants|Colorants	Packaging, including food contact materials	No	No	No	No	No
412	CAS:108171-27-3	CAS:108171-27-3	Chloroalkanes, C22-26	Plasticizers		No	No	No	No	No
413	CAS:1083-41-6	CAS:1083-41-6	Benzoic acid, 3,4,5-trihydroxy-, butyl ester	Antioxidants		No	No	No	No	No
414	CAS:108419-32-5	CAS:108419-32-5	Acetic acid, C7-9-branched alkyl esters, C8-rich	Plasticizers	Packaging, including food contact materials|Agriculture, aquaculture and fisheries	No	No	No	No	No
415	CAS:108419-34-7	CAS:108419-34-7	Acetic acid, C9-11-branched alkyl esters, C10-rich	Plasticizers	Packaging, including food contact materials|Agriculture, aquaculture and fisheries	No	No	No	No	No
416	CAS:108419-35-8	CAS:108419-35-8	Acetic acid, C11-14-branched alkyl esters, C13-rich	Plasticizers	Building materials|Agriculture, aquaculture and fisheries	No	No	No	No	No
417	CAS:1085-98-9	CAS:1085-98-9|CAS:1135443-43-4|CAS:12698-56-5|CAS:129428-96-2|CAS:56590-61-5|CAS:79235-99-7|CAS:90416-56-1	Methanesulfenamide, 1,1-dichloro-N-[(dimethylamino)sulfonyl]-1-fluoro-N-phenyl-	Biocides	Agriculture, aquaculture and fisheries	Yes	No	No	No	No
418	CAS:1087-21-4	CAS:1087-21-4|CAS:127002-01-1|CAS:163447-33-4	1,3-Benzenedicarboxylic acid, 1,3-di-2-propen-1-yl ester	Colorants		No	No	No	No	No
419	CAS:109-02-4	CAS:109-02-4|CAS:205657-43-8	Morpholine, 4-methyl-	Cross-linkers|Curing agents|Adhesives	Packaging, including food contact materials|Agriculture, aquaculture and fisheries	Yes	No	No	No	No
420	CAS:109-13-7	CAS:109-13-7	Propaneperoxoic acid, 2-methyl-, 1,1-dimethylethyl ester	Catalysts|Cross-linkers	Packaging, including food contact materials	No	No	No	No	No
421	CAS:109-16-0	CAS:102770-39-8|CAS:107869-00-1|CAS:109-16-0|CAS:113723-03-8|CAS:116117-65-8|CAS:120415-48-7|CAS:121150-61-6|CAS:121484-13-7|CAS:143083-95-8|CAS:184845-37-2|CAS:202134-79-0|CAS:212247-03-5|CAS:2237225-55-5|CAS:37291-80-8|CAS:476300-64-8|CAS:52325-89-0|CAS:544700-08-5|CAS:64641-52-7|CAS:664995-57-7|CAS:72145-92-7|CAS:76611-53-5|CAS:77302-65-9|CAS:950837-40-8	2-Propenoic acid, 2-methyl-, 1,1'-[1,2-ethanediylbis(oxy-2,1-ethanediyl)] ester	Catalysts|Cross-linkers|Fillers|Lubricants	Packaging, including food contact materials|Personal care and household products|Medical devices|Building materials	Yes	No	No	No	No
422	CAS:109-17-1	CAS:109-17-1|CAS:122609-32-9|CAS:141313-76-0|CAS:2237225-56-6|CAS:51269-42-2|CAS:76611-54-6	2-Propenoic acid, 2-methyl-, 1,1'-[oxybis(2,1-ethanediyloxy-2,1-ethanediyl)] ester	Fillers|Colorants	Packaging, including food contact materials|Building materials	No	No	No	No	No
423	CAS:109-23-9	CAS:107460-92-4|CAS:109-23-9	Octadecanamide, N,N'-methylenebis-	Lubricants	Packaging, including food contact materials	No	No	No	No	No
424	CAS:109-31-9	CAS:109-31-9	Nonanedioic acid, 1,9-dihexyl ester	Plasticizers	Packaging, including food contact materials	No	No	No	No	No
425	CAS:109-32-0	CAS:109-32-0	Nonanoic acid, 8-methylnonyl ester	Plasticizers		No	No	No	No	No
426	CAS:109-36-4	CAS:109-36-4	Octadecanoic acid, octyl ester	Lubricants|Plasticizers	Packaging, including food contact materials	No	No	No	No	No
427	CAS:109-39-7	CAS:109-39-7	9-Octadecenoic acid (9Z)-, 2-butoxyethyl ester	Plasticizers	Packaging, including food contact materials	No	No	No	No	No
428	CAS:109-43-3	CAS:109-43-3|CAS:39393-66-3|CAS:98781-27-2	Decanedioic acid, 1,10-dibutyl ester	Biocides|Fillers|Lubricants|Fragrances|Plasticizers|Colorants	Packaging, including food contact materials|Personal care and household products|Toys and other children's products	Yes	No	No	No	No
429	CAS:109-46-6	CAS:109-46-6|CAS:30551-64-5	Thiourea, N,N'-dibutyl-	Antioxidants	Packaging, including food contact materials|Agriculture, aquaculture and fisheries	No	No	No	No	No
430	CAS:109-52-4	CAS:109-52-4|CAS:12124-87-7|CAS:2243145-76-6	Pentanoic acid	Lubricants	Packaging, including food contact materials|Personal care and household products|Agriculture, aquaculture and fisheries	Yes	No	No	No	No	Faeces|Plasma|Urine
431	CAS:109-53-5	CAS:109-53-5	Propane, 1-(ethenyloxy)-2-methyl-	Fillers	Packaging, including food contact materials	Yes	No	No	No	No
432	CAS:109-55-7	CAS:109-55-7|CAS:1190921-64-2|CAS:68497-58-5	1,3-Propanediamine, N1,N1-dimethyl-	Catalysts|Cross-linkers|Colorants	Packaging, including food contact materials	Yes	No	No	No	No
433	CAS:109-59-1	CAS:109-59-1	Ethanol, 2-(1-methylethoxy)-	Catalysts|Lubricants|Colorants	Packaging, including food contact materials	Yes	No	No	No	No
434	CAS:109-60-4	CAS:109-60-4	Acetic acid, propyl ester	Fragrances|Plasticizers|Fillers|Colorants	Packaging, including food contact materials|Personal care and household products|Building materials|Agriculture, aquaculture and fisheries	Yes	No	No	No	No
435	CAS:109-66-0	CAS:109-66-0|CAS:8031-35-4	Pentane	Biocides|Catalysts|Fillers|Lubricants|Fragrances|Blowing agents|Plasticizers|Colorants	Personal care and household products|Transport|Agriculture, aquaculture and fisheries|Packaging, including food contact materials|Building materials	Yes	No	No	No	No
436	CAS:109-73-9	CAS:109-73-9|CAS:42939-72-0|CAS:50929-03-8|CAS:85404-21-3	1-Butanamine	Plasticizers|Fillers|Colorants	Packaging, including food contact materials	Yes	No	No	No	No
437	CAS:109-76-2	CAS:109-76-2|CAS:1628783-17-4|CAS:54018-94-9	1,3-Propanediamine	Catalysts|Cross-linkers	Packaging, including food contact materials	No	No	No	No	No	Serum|Urine
438	CAS:109-86-4	CAS:109-86-4	Ethanol, 2-methoxy-	Catalysts|Lubricants|Colorants	Packaging, including food contact materials|Electrical and electronic equipment|Building materials|Agriculture, aquaculture and fisheries	Yes	Yes	No	No	Yes
439	CAS:109-87-5	CAS:109-87-5	Methane, dimethoxy-	Biocides|Fillers|Lubricants|Fragrances|Blowing agents|Colorants	Packaging, including food contact materials|Personal care and household products|Building materials|Agriculture, aquaculture and fisheries	Yes	No	No	No	No	Adipose tissue
440	CAS:109-89-7	CAS:109-89-7|CAS:1637232-73-5	Ethanamine, N-ethyl-	Lubricants|Colorants	Packaging, including food contact materials|Personal care and household products	Yes	No	No	No	No
441	CAS:109-99-9	CAS:109-99-9|CAS:77392-70-2	Furan, tetrahydro-	Catalysts|Fillers|Lubricants|Plasticizers|Colorants	Packaging, including food contact materials|Personal care and household products|Building materials|Electrical and electronic equipment	Yes	No	No	Yes	Yes
442	CAS:109037-78-7	CAS:109037-78-7	Titanium, Bu phosphate Et alc. iso-Pr alc. complexes	Catalysts|Colorants	Packaging, including food contact materials	No	No	No	No	No
443	CAS:109265-72-7	CAS:109265-72-7|CAS:181232-21-3	Solsperse 20000	Colorants	Packaging, including food contact materials	No	No	No	No	No
444	CAS:109423-00-9	CAS:109423-00-9|CAS:164252-37-3	1H,4H,5H,8H-2,3a,4a,6,7a,8a-Hexaazacyclopenta[def]fluorene-4,8-dione, hexahydro-2,6-bis(2,2,6,6-tetramethyl-4-piperidinyl)-	Light stabilizers	Packaging, including food contact materials	No	No	No	No	No
445	CAS:109640-81-5	CAS:109640-81-5|CAS:95327-77-8	Ethanol, 2-chloro-, 1,1',1''-phosphate, polymer with oxirane and phosphorus oxide (P2O5)	Flame retardants	Packaging, including food contact materials	No	No	No	No	No
446	CAS:109884-54-0	CAS:109884-54-0	Isooctadecanoic acid, 1,1'-(2,2-dimethyl-1,3-propanediyl) ester	Biocides|Fillers|Lubricants|Fragrances|Colorants		No	No	No	No	No
447	CAS:109909-39-9	CAS:109909-39-9	Poly(oxy-1,2-ethanediyl), Î±-sulfo-Ï‰-[2,4,6-tris(1-methylpropyl)phenoxy]-, sodium salt (1:1)	Fillers|Colorants	Packaging, including food contact materials|Agriculture, aquaculture and fisheries	No	No	No	No	No
448	CAS:109945-04-2	CAS:109945-04-2	C.I. Solvent Yellow 146	Colorants		No	No	No	No	No
449	CAS:110-05-4	CAS:110-05-4|CAS:62534-71-8	Peroxide, bis(1,1-dimethylethyl)	Catalysts|Cross-linkers|Plasticizers|Colorants	Packaging, including food contact materials|Agriculture, aquaculture and fisheries	Yes	No	No	No	No
450	CAS:110-15-6	CAS:110-15-6|CAS:2087491-34-5|CAS:623158-99-6	Butanedioic acid	Biocides|Fillers|Lubricants|Fragrances|Plasticizers|Colorants	Packaging, including food contact materials|Personal care and household products|Agriculture, aquaculture and fisheries	Yes	No	No	No	No	Faeces|Serum|Urine
451	CAS:110-16-7	CAS:110-16-7|CAS:1975169-66-4	2-Butenedioic acid (2Z)-	Cross-linkers|Fillers|Fragrances|Blowing agents|Colorants	Packaging, including food contact materials|Personal care and household products|Agriculture, aquaculture and fisheries	Yes	No	No	No	No
452	CAS:110-17-8	CAS:110-17-8|CAS:623158-97-4|CAS:909873-99-0	2-Butenedioic acid (2E)-	Plasticizers|Lubricants|Fillers|Colorants	Packaging, including food contact materials|Personal care and household products|Agriculture, aquaculture and fisheries	Yes	No	No	No	No	Faeces|Urine
453	CAS:110-18-9	CAS:110-18-9|CAS:1258795-32-2	1,2-Ethanediamine, N1,N1,N2,N2-tetramethyl-	Catalysts|Cross-linkers	Packaging, including food contact materials	Yes	No	No	No	No
454	CAS:110-19-0	CAS:110-19-0	Acetic acid, 2-methylpropyl ester	Plasticizers|Cross-linkers|Fillers|Colorants	Personal care and household products|Transport|Agriculture, aquaculture and fisheries|Packaging, including food contact materials|Building materials|Furniture	Yes	No	No	No	No
455	CAS:110-22-5	CAS:110-22-5	Peroxide, diacetyl	Catalysts|Cross-linkers	Packaging, including food contact materials	No	No	No	No	No
456	CAS:110-25-8	CAS:110-25-8|CAS:2230958-89-9|CAS:57368-03-3	Glycine, N-methyl-N-[(9Z)-1-oxo-9-octadecen-1-yl]-	Light stabilizers|Lubricants|Antistatic agents	Packaging, including food contact materials|Personal care and household products|Agriculture, aquaculture and fisheries	Yes	No	No	No	No
457	CAS:110-26-9	CAS:110-26-9|CAS:1227834-36-7|CAS:1847434-28-9	2-Propenamide, N,N'-methylenebis-	Cross-linkers	Packaging, including food contact materials	No	No	No	No	No
458	CAS:110-27-0	CAS:110-27-0|CAS:1405-98-7|CAS:852553-53-8	Tetradecanoic acid, 1-methylethyl ester	Biocides|Fillers|Lubricants|Fragrances|Colorants	Packaging, including food contact materials|Personal care and household products|Transport|Agriculture, aquaculture and fisheries	Yes	No	No	No	No
459	CAS:110-29-2	CAS:110-29-2	Hexanedioic acid, 1-decyl 6-octyl ester	Plasticizers	Packaging, including food contact materials	No	No	No	No	No
460	CAS:110-30-5	CAS:106908-24-1|CAS:110-30-5|CAS:1256242-49-5|CAS:12687-19-3|CAS:12764-90-8|CAS:130253-72-4|CAS:147171-94-6|CAS:147172-28-9|CAS:1884212-92-3|CAS:1884454-39-0|CAS:195329-73-8|CAS:204402-19-7|CAS:51796-18-0|CAS:55598-87-3|CAS:58051-94-8|CAS:695188-40-0|CAS:8032-03-9|CAS:81208-64-2	Octadecanamide, N,N'-1,2-ethanediylbis-	Cross-linkers|Fillers|Heat stabilizers|Light stabilizers|Lubricants|Other stabilizers|Plasticizers|Colorants	Personal care and household products|Transport|Agriculture, aquaculture and fisheries|Packaging, including food contact materials|Electrical and electronic equipment	Yes	No	No	No	No
461	CAS:110-31-6	CAS:110-31-6|CAS:154853-77-7|CAS:17832-29-0|CAS:19370-84-4|CAS:89592-29-0	9-Octadecenamide, N,N'-1,2-ethanediylbis-, (9Z,9'Z)-	Lubricants|Antistatic agents|Colorants	Packaging, including food contact materials|Personal care and household products	No	No	No	No	No
462	CAS:110-33-8	CAS:110-33-8	Hexanedioic acid, 1,6-dihexyl ester	Biocides|Fillers|Lubricants|Fragrances|Plasticizers|Colorants	Packaging, including food contact materials|Personal care and household products	Yes	No	No	No	No
463	CAS:110-40-7	CAS:110-40-7	Decanedioic acid, 1,10-diethyl ester	Plasticizers	Packaging, including food contact materials|Personal care and household products|Agriculture, aquaculture and fisheries	No	No	No	No	No
464	CAS:110-42-9	CAS:110-42-9	Decanoic acid, methyl ester	Biocides|Fillers|Lubricants|Fragrances|Plasticizers|Colorants	Agriculture, aquaculture and fisheries	Yes	No	No	No	No
465	CAS:110-43-0	CAS:110-43-0	2-Heptanone	Biocides|Cross-linkers|Fillers|Fragrances|Colorants	Personal care and household products|Transport|Agriculture, aquaculture and fisheries|Packaging, including food contact materials|Building materials|Toys and other children's products|Furniture	Yes	No	No	No	No	Adipose tissue
466	CAS:110-44-1	CAS:110-44-1|CAS:1197240-56-4|CAS:91751-55-2	2,4-Hexadienoic acid, (2E,4E)-	Biocides|Preservatives	Packaging, including food contact materials|Personal care and household products|Agriculture, aquaculture and fisheries	Yes	No	No	No	No
467	CAS:110-54-3	CAS:110-54-3|CAS:8031-34-3	Hexane	Biocides|Catalysts|Fillers|Lubricants|Fragrances|Colorants	Packaging, including food contact materials|Personal care and household products|Building materials|Transport	Yes	No	No	No	Yes
468	CAS:110-63-4	CAS:110-63-4|CAS:1204746-06-4|CAS:1400594-63-9|CAS:732189-03-6	1,4-Butanediol	Catalysts|Cross-linkers|Fillers|Plasticizers|Colorants	Packaging, including food contact materials|Personal care and household products|Agriculture, aquaculture and fisheries|Furniture	Yes	No	No	No	No
469	CAS:110-71-4	CAS:110-71-4|CAS:173201-80-4	Ethane, 1,2-dimethoxy-	Viscosity modifiers|Antioxidants|Colorants	Packaging, including food contact materials|Electrical and electronic equipment	Yes	Yes	No	No	No
470	CAS:110-80-5	CAS:110-80-5|CAS:96231-36-6	Ethanol, 2-ethoxy-	Cross-linkers|Fillers|Light stabilizers|Colorants	Personal care and household products|Transport|Packaging, including food contact materials|Building materials|Electrical and electronic equipment	Yes	Yes	No	No	Yes
471	CAS:110-81-6	CAS:110-81-6	Disulfide, diethyl	Heat stabilizers		No	No	No	No	No
472	CAS:110-82-7	CAS:110-82-7	Cyclohexane	Biocides|Catalysts|Fillers|Lubricants|Fragrances|Colorants	Personal care and household products|Transport|Agriculture, aquaculture and fisheries|Packaging, including food contact materials|Building materials	Yes	No	Yes	No	No
473	CAS:110-85-0	CAS:110-85-0|CAS:8017-90-1|CAS:8027-81-4|CAS:81546-15-8|CAS:854880-15-2|CAS:861800-35-3	Piperazine	Colorants	Packaging, including food contact materials	Yes	No	No	No	No
474	CAS:110-86-1	CAS:110-86-1|CAS:152758-95-7|CAS:163392-20-9|CAS:45410-39-7|CAS:62301-32-0|CAS:6999-00-4|CAS:733733-47-6|CAS:82005-06-9|CAS:85404-19-9|CAS:85404-20-2|CAS:857961-06-9	Pyridine	Catalysts|Lubricants|Colorants	Packaging, including food contact materials|Agriculture, aquaculture and fisheries|Furniture	Yes	No	No	Yes	No
475	CAS:110-89-4	CAS:110-89-4	Piperidine	Catalysts|Cross-linkers|Lubricants|Fragrances|Colorants	Packaging, including food contact materials	Yes	No	No	No	No	Faeces
476	CAS:110-91-8	CAS:110-91-8|CAS:1357848-50-0|CAS:147366-31-2|CAS:854893-20-2|CAS:88542-81-8|CAS:96122-95-1|CAS:99108-56-2	Morpholine	Biocides|Fillers|Light stabilizers|Lubricants|Colorants	Personal care and household products|Transport|Agriculture, aquaculture and fisheries|Packaging, including food contact materials|Building materials	Yes	No	No	No	No
477	CAS:110-94-1	CAS:110-94-1	Pentanedioic acid	Plasticizers	Packaging, including food contact materials|Agriculture, aquaculture and fisheries	Yes	No	No	No	No	Faeces|Urine
478	CAS:110-97-4	CAS:110-97-4|CAS:1141787-00-9|CAS:1335-54-2	2-Propanol, 1,1'-iminobis-	Cross-linkers|Light stabilizers|Lubricants|Other stabilizers|Colorants|Flame retardants	Packaging, including food contact materials|Transport|Agriculture, aquaculture and fisheries	Yes	No	No	No	No
479	CAS:110-98-5	CAS:110-98-5	2-Propanol, 1,1'-oxybis-	Cross-linkers|Fillers|Lubricants|Fragrances|Plasticizers|Colorants	Personal care and household products|Transport|Agriculture, aquaculture and fisheries|Packaging, including food contact materials|Building materials|Toys and other children's products|Electrical and electronic equipment	Yes	No	No	No	No
480	CAS:110157-96-5	CAS:110157-96-5	C.I. Solvent Blue 132	Colorants|Pigments		No	No	No	No	No
481	CAS:110157-97-6	CAS:110157-97-6	C.I. Solvent Red 214 (9CI)	Colorants		No	No	No	No	No
482	CAS:1103-38-4	CAS:1103-38-4|CAS:12237-54-6|CAS:12238-75-4	1-Naphthalenesulfonic acid, 2-[2-(2-hydroxy-1-naphthalenyl)diazenyl]-, barium salt (2:1)	Fillers|Colorants	Packaging, including food contact materials|Toys and other children's products|Electrical and electronic equipment	Yes	No	No	No	No
483	CAS:1103-39-5	CAS:1103-39-5|CAS:12237-55-7|CAS:130123-80-7	1-Naphthalenesulfonic acid, 2-[2-(2-hydroxy-1-naphthalenyl)diazenyl]-, calcium salt (2:1)	Colorants	Packaging, including food contact materials	No	No	No	No	No
484	CAS:110342-29-5	CAS:110342-29-5	C.I. Solvent Orange 99	Colorants		No	No	No	No	No
485	CAS:110553-27-0	CAS:110553-27-0|CAS:1456711-41-3|CAS:168255-63-8|CAS:224778-45-4|CAS:2382693-89-0	Phenol, 2-methyl-4,6-bis[(octylthio)methyl]-	Heat stabilizers|Light stabilizers|Antioxidants|Colorants	Packaging, including food contact materials	No	No	No	No	No
486	CAS:110615-47-9	CAS:110615-47-9	D-Glucopyranose, oligomeric, C10-16-alkyl glycosides	Biocides|Catalysts|Fillers|Lubricants|Fragrances|Colorants	Packaging, including food contact materials|Personal care and household products|Agriculture, aquaculture and fisheries	No	No	No	No	No
487	CAS:110675-26-8	CAS:110675-26-8|CAS:915978-08-4	Phenol, 2,4-bis[(dodecylthio)methyl]-6-methyl-	Antioxidants	Packaging, including food contact materials	No	No	No	No	No
488	CAS:11070-44-3	CAS:1027622-42-9|CAS:11070-44-3|CAS:74318-12-0	1,3-Isobenzofurandione, tetrahydromethyl-	Cross-linkers	Packaging, including food contact materials	Yes	No	No	No	No
489	CAS:110710-26-4	CAS:110710-26-4	Phlogopite-1M (Mg3K(Si3Al)[(OH)0.5-1F0-0.5]2O10)	Colorants		No	No	No	No	No
490	CAS:110735-25-6	CAS:110735-25-6	C.I. Direct Blue 151	Colorants		No	No	No	No	No
491	CAS:11081-15-5	CAS:11081-15-5|CAS:11103-87-0	Phenol, isooctyl-	Biocides|Catalysts|Cross-linkers|Antioxidants|Light stabilizers|Colorants		Yes	No	No	No	No
492	CAS:110843-97-5	CAS:110843-97-5	1,5-Dioxaspiro[5.5]undecane-3,3-dicarboxylic acid, 3,3-bis(2,2,6,6-tetramethyl-4-piperidinyl) ester	Light stabilizers		No	No	No	No	No
493	CAS:1109-96-2	CAS:1109-96-2	Cinchonan-9-ol, (8Î±,9R)-, 1,2-dihydro-Î±-methyl-3-acenaphthyleneacetate (1:1)	Cross-linkers		No	No	No	No	No
494	CAS:11096-42-7	CAS:105095-12-3|CAS:11096-42-7|CAS:1338-68-7|CAS:37281-59-7|CAS:52769-59-2|CAS:8037-88-5|CAS:80497-35-4|CAS:9006-35-3|CAS:9006-36-4	Poly(oxy-1,2-ethanediyl), Î±-(nonylphenyl)-Ï‰-hydroxy-, compd. with iodine	Biocides|Catalysts|Light stabilizers|Antioxidants	Packaging, including food contact materials|Personal care and household products|Agriculture, aquaculture and fisheries	No	No	No	No	No
495	CAS:11096-82-5	CAS:11096-82-5	PCB 1260	Flame retardants	Packaging, including food contact materials|Transport	No	No	No	No	No
496	CAS:11097-59-9	CAS:1016985-69-5|CAS:1083081-91-7|CAS:1108600-31-2|CAS:11097-59-9|CAS:1188000-76-1|CAS:12311-99-8|CAS:1239597-10-4|CAS:125494-68-0|CAS:1259919-05-5|CAS:1266332-72-2|CAS:1314041-45-6|CAS:1318026-22-0|CAS:1337470-47-9|CAS:1354927-57-3|CAS:1374160-84-5|CAS:1413362-19-2|CAS:1416131-76-4|CAS:1430733-52-0|CAS:1447672-57-2|CAS:145711-93-9|CAS:146388-14-9|CAS:156721-39-0|CAS:1644148-86-6|CAS:168041-57-4|…	Aluminate (Al(OH)63-), (OC-6-11)-, magnesium carbonate hydroxide (2:6:1:4)	Biocides|Fillers|Antioxidants|Heat stabilizers|Light stabilizers|Lubricants|Other stabilizers|Colorants|Flame retardants	Packaging, including food contact materials|Agriculture, aquaculture and fisheries	Yes	No	No	No	No
497	CAS:11097-69-1	CAS:11097-69-1	PCB 1254	Flame retardants	Packaging, including food contact materials	No	No	No	No	Yes
498	CAS:11097-70-4	CAS:11097-70-4	Silicic acid, chromium lead salt, basic	Colorants		No	No	No	No	No
499	CAS:11099-02-8	CAS:11099-02-8|CAS:360558-87-8|CAS:404891-27-6|CAS:81208-86-8|CAS:81209-06-5	Nickel oxide	Colorants	Electrical and electronic equipment	Yes	No	No	No	No
500	CAS:11099-03-9	CAS:11099-03-9|CAS:114654-29-4|CAS:52276-97-8|CAS:8005-01-4|CAS:88651-75-6|CAS:94335-94-1	C.I. Solvent Black 5	Colorants		No	No	No	No	No
501	CAS:11099-06-2	CAS:102903-61-7|CAS:1078711-75-7|CAS:11099-06-2|CAS:115980-35-3|CAS:1221683-34-6|CAS:1224709-65-2|CAS:1239978-00-7|CAS:12627-66-6|CAS:162494-50-0|CAS:1650569-02-0|CAS:173717-73-2|CAS:180721-23-7|CAS:182149-34-4|CAS:1854016-98-0|CAS:189282-51-7|CAS:189282-53-9|CAS:1928690-55-4|CAS:1928690-56-5|CAS:2102349-98-2|CAS:2170768-73-5|CAS:26352-16-9|CAS:311336-12-6|CAS:340701-14-6|CAS:357426-34-7|CAS:3720…	Silicic acid, ethyl ester	Fillers	Packaging, including food contact materials|Building materials	Yes	No	No	No	No
502	CAS:111-02-4	CAS:111-02-4	(E)-Squalene	Fragrances	Packaging, including food contact materials|Personal care and household products	No	No	No	No	No
503	CAS:111-03-5	CAS:111-03-5|CAS:30836-40-9|CAS:33978-07-3|CAS:925-14-4	9-Octadecenoic acid (9Z)-, 2,3-dihydroxypropyl ester	Lubricants|Plasticizers|Antistatic agents	Packaging, including food contact materials|Personal care and household products|Agriculture, aquaculture and fisheries	No	No	No	No	No
504	CAS:111-06-8	CAS:111-06-8	Hexadecanoic acid, butyl ester	Lubricants|Fragrances	Packaging, including food contact materials	No	No	No	No	No
505	CAS:111-06-9	CAS:111-06-9	Palmitic acid, m-butyl ester	Lubricants		No	No	No	No	No
506	CAS:111-11-5	CAS:111-11-5	Octanoic acid, methyl ester	Lubricants|Fragrances	Packaging, including food contact materials|Personal care and household products|Agriculture, aquaculture and fisheries	Yes	No	No	No	No	Adipose tissue
507	CAS:111-12-6	CAS:111-12-6	Methyl 2-octynoate	Fragrances	Packaging, including food contact materials|Personal care and household products|Transport|Agriculture, aquaculture and fisheries	No	No	No	No	No
508	CAS:111-14-8	CAS:111-14-8|CAS:2243153-85-5	Heptanoic acid	Lubricants|Fragrances	Packaging, including food contact materials|Personal care and household products|Agriculture, aquaculture and fisheries	Yes	No	No	No	No	Faeces|Plasma|Urine
509	CAS:111-15-9	CAS:111-15-9	Ethanol, 2-ethoxy-, 1-acetate	Lubricants|Plasticizers	Packaging, including food contact materials|Building materials|Agriculture, aquaculture and fisheries	Yes	Yes	No	No	Yes
510	CAS:111-16-0	CAS:111-16-0	Heptanedioic acid	Lubricants|Plasticizers	Packaging, including food contact materials	No	No	No	No	No	Faeces|Urine
511	CAS:111-17-1	CAS:111-17-1	Propanoic acid, 3,3'-thiobis-	Lubricants|Plasticizers|Antioxidants	Packaging, including food contact materials	Yes	No	No	No	No
512	CAS:111-20-6	CAS:111-20-6	Decanedioic acid	Biocides|Fillers|Light stabilizers|Lubricants|Plasticizers|Colorants	Packaging, including food contact materials|Agriculture, aquaculture and fisheries	Yes	No	No	No	No
513	CAS:111-21-7	CAS:111-21-7	Ethanol, 2,2'-[1,2-ethanediylbis(oxy)]bis-, 1,1'-diacetate	Biocides|Fillers|Lubricants|Fragrances|Plasticizers|Colorants	Packaging, including food contact materials	No	No	No	No	No
514	CAS:111-27-3	CAS:111-27-3|CAS:220713-27-9	1-Hexanol	Biocides|Fillers|Lubricants|Fragrances|Plasticizers|Colorants	Packaging, including food contact materials|Personal care and household products|Transport|Agriculture, aquaculture and fisheries	Yes	No	No	No	No	Adipose tissue
515	CAS:111-29-5	CAS:111-29-5	1,5-Pentanediol	Plasticizers	Packaging, including food contact materials|Electrical and electronic equipment|Agriculture, aquaculture and fisheries|Personal care and household products	Yes	No	No	No	No
516	CAS:111-30-8	CAS:107950-89-0|CAS:111-30-8|CAS:1428979-54-7|CAS:1497435-71-8|CAS:37245-61-7|CAS:79215-57-9	Pentanedial	Biocides|Catalysts|Fillers|Lubricants|Colorants	Packaging, including food contact materials|Personal care and household products|Medical devices|Agriculture, aquaculture and fisheries	Yes	Yes	No	No	Yes
517	CAS:111-40-0	CAS:1078151-43-5|CAS:111-40-0|CAS:1380230-30-7|CAS:1801663-13-7|CAS:203009-17-0|CAS:26915-78-6|CAS:419553-44-9|CAS:53303-76-7|CAS:54018-92-7|CAS:59135-90-9|CAS:73989-30-7|CAS:8076-55-9|CAS:859039-00-2|CAS:94700-17-1|CAS:98824-35-2	1,2-Ethanediamine, N1-(2-aminoethyl)-	Catalysts|Cross-linkers|Fillers|Lubricants|Colorants	Packaging, including food contact materials|Building materials|Agriculture, aquaculture and fisheries	Yes	No	No	No	No
518	CAS:111-41-1	CAS:111-41-1|CAS:51251-98-0	Ethanol, 2-[(2-aminoethyl)amino]-	Lubricants|Fillers|Colorants	Packaging, including food contact materials|Building materials|Agriculture, aquaculture and fisheries	Yes	No	No	No	No
519	CAS:111-42-2	CAS:111-42-2|CAS:1357848-47-5|CAS:2122854-14-0|CAS:8033-73-6	Ethanol, 2,2'-iminobis-	Biocides|Catalysts|Cross-linkers|Fillers|Light stabilizers|Lubricants|Colorants	Personal care and household products|Transport|Agriculture, aquaculture and fisheries|Packaging, including food contact materials|Building materials|Furniture	Yes	No	No	Yes	Yes
520	CAS:111-46-6	CAS:111-46-6|CAS:2126734-27-6|CAS:4669-26-5	Ethanol, 2,2'-oxybis-	Biocides|Catalysts|Cross-linkers|Fillers|Light stabilizers|Lubricants|Fragrances|Plasticizers|Colorants	Personal care and household products|Transport|Agriculture, aquaculture and fisheries|Packaging, including food contact materials|Building materials|Toys and other children's products|Electrical and electronic equipment	Yes	No	No	No	No
521	CAS:111-47-7	CAS:111-47-7	Propane, 1,1'-thiobis-	Biocides		No	No	No	No	No
522	CAS:111-49-9	CAS:111-49-9	1H-Azepine, hexahydro-	Catalysts|Cross-linkers	Packaging, including food contact materials	Yes	No	No	No	No
523	CAS:111-55-7	CAS:111-55-7	1,2-Ethanediol, 1,2-diacetate	Biocides|Cross-linkers|Fillers|Lubricants|Fragrances|Plasticizers|Colorants	Packaging, including food contact materials	Yes	No	No	No	No
524	CAS:111-57-9	CAS:111-57-9|CAS:8038-89-9	Octadecanamide, N-(2-hydroxyethyl)-	Biocides|Lubricants|Colorants	Packaging, including food contact materials|Personal care and household products	Yes	No	No	No	No
525	CAS:111-60-4	CAS:111-60-4|CAS:8034-25-1	Octadecanoic acid, 2-hydroxyethyl ester	Plasticizers|Antistatic agents	Packaging, including food contact materials|Personal care and household products|Agriculture, aquaculture and fisheries	Yes	No	No	No	No
526	CAS:111-65-9	CAS:111-65-9|CAS:31372-91-5	Octane	Lubricants|Fragrances|Colorants	Packaging, including food contact materials|Transport	Yes	No	No	No	Yes
527	CAS:111-66-0	CAS:111-66-0	1-Octene	Cross-linkers|Lubricants|Fillers	Packaging, including food contact materials	Yes	No	No	No	No
528	CAS:111-75-1	CAS:111-75-1	Ethanol, 2-(butylamino)-	Fillers	Packaging, including food contact materials	Yes	No	No	No	No
529	CAS:111-76-2	CAS:107461-82-5|CAS:111-76-2|CAS:161279-90-9	Ethanol, 2-butoxy-	Catalysts|Cross-linkers|Fillers|Film forming agents|Light stabilizers|Lubricants|Fragrances|Plasticizers|Colorants	Personal care and household products|Transport|Agriculture, aquaculture and fisheries|Packaging, including food contact materials|Building materials|Toys and other children's products|Electrical and electronic equipment	Yes	No	No	No	Yes
530	CAS:111-78-4	CAS:111-78-4|CAS:1552-12-1	1,5-Cyclooctadiene	Fragrances	Packaging, including food contact materials	Yes	No	No	No	No
531	CAS:111-82-0	CAS:111-82-0|CAS:409108-19-6	Dodecanoic acid, methyl ester	Biocides|Fillers|Lubricants|Fragrances|Colorants|Antistatic agents	Packaging, including food contact materials|Personal care and household products|Agriculture, aquaculture and fisheries	Yes	No	No	No	No
532	CAS:111-84-2	CAS:111-84-2|CAS:875820-94-3	Nonane	Lubricants|Fragrances	Packaging, including food contact materials|Personal care and household products|Transport	Yes	No	No	No	Yes
533	CAS:111-86-4	CAS:111-86-4|CAS:191113-89-0	1-Octanamine	Lubricants|Colorants	Packaging, including food contact materials	Yes	No	No	No	No
534	CAS:111-87-5	CAS:111-87-5|CAS:220713-26-8	1-Octanol	Biocides|Fillers|Lubricants|Fragrances|Plasticizers|Colorants	Packaging, including food contact materials|Personal care and household products|Transport|Agriculture, aquaculture and fisheries	Yes	No	No	No	No	Adipose tissue
535	CAS:111-90-0	CAS:111-90-0	Ethanol, 2-(2-ethoxyethoxy)-	Catalysts|Fillers|Film forming agents|Lubricants|Colorants	Personal care and household products|Transport|Agriculture, aquaculture and fisheries|Packaging, including food contact materials|Building materials	Yes	No	No	No	No
536	CAS:111-92-2	CAS:111-92-2|CAS:1357848-56-6	1-Butanamine, N-butyl-	Catalysts|Lubricants|Colorants	Packaging, including food contact materials|Agriculture, aquaculture and fisheries	Yes	No	No	No	No
537	CAS:111-96-6	CAS:111-96-6|CAS:142939-39-7|CAS:54631-70-8|CAS:70992-86-8	Ethane, 1,1'-oxybis[2-methoxy-	Lubricants	Packaging, including food contact materials	Yes	Yes	No	No	No
538	CAS:11100-14-4	CAS:11100-14-4	Aroclor 1268	Flame retardants	Packaging, including food contact materials	No	No	No	No	No
539	CAS:11103-86-9	CAS:11103-86-9|CAS:12527-08-1|CAS:37809-34-0	Potassium zinc chromate hydroxide (KZn2(CrO4)2(OH))	Catalysts|Cross-linkers|Lubricants|Colorants|Pigments	Packaging, including food contact materials|Building materials	Yes	Yes	No	No	No
540	CAS:11104-28-2	CAS:11104-28-2	Aroclor 1221	Flame retardants	Packaging, including food contact materials	No	No	No	No	No
541	CAS:1111-67-7	CAS:1111-67-7|CAS:18492-21-2	Thiocyanic acid, copper(1+) salt (1:1)	Biocides	Agriculture, aquaculture and fisheries	No	No	No	No	No
542	CAS:11113-50-1	CAS:11113-50-1	Boric acid	Flame retardants	Building materials	No	Yes	No	No	No
543	CAS:11118-57-3	CAS:11118-57-3|CAS:11145-38-3|CAS:188785-92-4|CAS:2295861-29-7|CAS:37293-29-1|CAS:58591-12-1	Chromium oxide	Colorants	Packaging, including food contact materials|Building materials	No	No	No	No	No
544	CAS:1112-39-6	CAS:103735-12-2|CAS:1112-39-6	Silane, dimethoxydimethyl-	Colorants	Packaging, including food contact materials	Yes	No	No	No	No
545	CAS:11120-22-2	CAS:11120-22-2|CAS:12627-67-7|CAS:12673-46-0|CAS:62010-25-7	Silicic acid, lead salt	Heat stabilizers		No	Yes	Yes	No	No
546	CAS:11126-42-4	CAS:11126-42-4	Aroclor 5460	Flame retardants	Packaging, including food contact materials	No	No	No	No	No
547	CAS:11128-29-3	CAS:11128-29-3|CAS:12007-90-8|CAS:1345245-20-6|CAS:163751-29-9|CAS:358718-17-9|CAS:727708-58-9|CAS:950582-63-5	Boron potassium oxide (B5KO8)	Biocides|Lubricants|Fillers|Colorants		No	No	No	No	No
548	CAS:11129-14-9	CAS:11129-14-9	Cadmium zinc sulfide	Light stabilizers|Colorants		No	No	Yes	No	No
549	CAS:11129-60-5	CAS:11129-60-5|CAS:1876457-37-2|CAS:2079891-57-7|CAS:2117676-91-0	Manganese oxide	Catalysts|Light stabilizers	Packaging, including food contact materials	No	No	No	No	No
550	CAS:11138-49-1	CAS:11108-58-0|CAS:11137-64-7|CAS:11138-49-1|CAS:157482-60-5	Aluminum sodium oxide	Fillers|Colorants	Packaging, including food contact materials	No	No	No	No	No
551	CAS:11138-66-2	CAS:11138-66-2|CAS:12673-42-6|CAS:12771-06-1|CAS:200013-98-5|CAS:37189-49-4|CAS:37279-85-9|CAS:37332-19-7|CAS:37383-52-1|CAS:39393-27-6|CAS:39444-54-7|CAS:478314-71-5|CAS:51811-95-1|CAS:54511-23-8|CAS:56592-13-3|CAS:615269-70-0|CAS:706786-85-8|CAS:80450-59-5|CAS:82600-55-3|CAS:85568-76-9|CAS:9088-32-8|CAS:98112-77-7	Xanthan gum	Fillers|Light stabilizers|Lubricants|Fragrances|Colorants|Viscosity modifiers	Packaging, including food contact materials|Personal care and household products|Building materials|Agriculture, aquaculture and fisheries	Yes	No	No	No	No
552	CAS:111381-89-6	CAS:111381-89-6	1,2-Benzenedicarboxylic acid, 1-heptyl 2-nonyl ester, branched and linear	Plasticizers	Packaging, including food contact materials	Yes	No	No	No	No
553	CAS:111381-90-9	CAS:111381-90-9	1,2-Benzenedicarboxylic acid, 1-heptyl 2-undecyl ester, branched and linear	Plasticizers	Packaging, including food contact materials	Yes	No	No	No	No
554	CAS:111381-91-0	CAS:111381-91-0	1,2-Benzenedicarboxylic acid, 1-nonyl 2-undecyl ester, branched and linear	Plasticizers	Packaging, including food contact materials	Yes	No	No	No	No
555	CAS:11139-48-3	CAS:11139-48-3	Molybdenum sodium zinc oxide (Mo2Na2ZnO8)	Colorants		No	No	No	No	No
556	CAS:11140-04-8	CAS:11140-04-8|CAS:121448-73-5	Octanoic acid, ester with 1,2,3-propanetriol	Fragrances|Lubricants|Fillers|Colorants		No	No	No	No	No
557	CAS:11141-16-5	CAS:11141-16-5	Aroclor 1232	Flame retardants	Packaging, including food contact materials	No	No	No	No	No
558	CAS:111439-76-0	CAS:111439-76-0	Silane, dimethoxy(1-methylethyl)(2-methylpropyl)-	Catalysts|Cross-linkers		No	No	No	No	No
559	CAS:111497-86-0	CAS:111497-86-0|CAS:150871-69-5	2-Propenoic acid, 1,1'-[(1-methyl-1,2-ethanediyl)bis[oxy(methyl-2,1-ethanediyl)]] ester, reaction products with diethylamine	Colorants	Packaging, including food contact materials	No	No	No	No	No
560	CAS:111566-35-9	CAS:111566-35-9	Plastab K 445 (9CI)	Antioxidants		No	No	No	No	No
561	CAS:1116-70-7	CAS:1116-70-7	Aluminum, tributyl-	Catalysts|Cross-linkers	Packaging, including food contact materials	Yes	No	No	No	No
562	CAS:1116-73-0	CAS:1116-73-0	Aluminum, trihexyl-	Catalysts|Cross-linkers	Packaging, including food contact materials	Yes	No	No	No	No
563	CAS:1118-46-3	CAS:1118-46-3	Stannane, butyltrichloro-	Heat stabilizers|Catalysts|Cross-linkers|Light stabilizers	Packaging, including food contact materials	Yes	No	No	No	No
564	CAS:111850-23-8	CAS:111850-23-8	Phenol, 4,4'-(1-methylethylidene)bis-, polymer with 2-(chloromethyl)oxirane, reaction products with 2,2,4(or 2,4,4)-trimethyl-1,6-hexanediamine	Cross-linkers		No	No	No	No	No
565	CAS:1119-40-0	CAS:111366-62-2|CAS:1119-40-0	Pentanedioic acid, 1,5-dimethyl ester	Cross-linkers|Fillers|Plasticizers|Colorants|Antistatic agents	Packaging, including food contact materials|Personal care and household products|Building materials|Agriculture, aquaculture and fisheries	Yes	No	No	No	No
566	CAS:1119-97-7	CAS:1119-97-7|CAS:114568-24-0|CAS:2222790-04-5	1-Tetradecanaminium, N,N,N-trimethyl-, bromide (1:1)	Antistatic agents	Packaging, including food contact materials|Personal care and household products|Agriculture, aquaculture and fisheries	No	No	No	No	No
567	CAS:111937-03-2	CAS:111937-03-2	Isononanoic acid, C16-18-alkyl esters	Plasticizers		No	No	No	No	No
568	CAS:111988-49-9	CAS:111988-49-9|CAS:443096-59-1	Cyanamide, N-[3-[(6-chloro-3-pyridinyl)methyl]-2-thiazolidinylidene]-, [N(Z)]-	Biocides	Agriculture, aquaculture and fisheries	No	No	No	No	Yes
569	CAS:112-00-5	CAS:108779-79-9|CAS:112-00-5|CAS:1392044-09-5|CAS:37293-08-6|CAS:37380-56-6|CAS:59680-23-8|CAS:62395-69-1|CAS:71061-07-9|CAS:769136-50-7	1-Dodecanaminium, N,N,N-trimethyl-, chloride (1:1)	Antistatic agents	Packaging, including food contact materials|Personal care and household products|Agriculture, aquaculture and fisheries	Yes	No	No	No	No
570	CAS:112-02-7	CAS:112-02-7|CAS:129290-73-9|CAS:139272-33-6|CAS:146909-27-5|CAS:2124222-94-0|CAS:217468-43-4|CAS:53023-95-3|CAS:79728-63-5	1-Hexadecanaminium, N,N,N-trimethyl-, chloride (1:1)	Biocides|Fillers|Lubricants|Fragrances|Colorants|Viscosity modifiers|Antistatic agents	Packaging, including food contact materials|Personal care and household products|Agriculture, aquaculture and fisheries	Yes	No	No	No	No
571	CAS:112-03-8	CAS:101203-69-4|CAS:11121-28-1|CAS:112-03-8|CAS:137261-63-3|CAS:184921-65-1|CAS:204529-20-4|CAS:2156618-92-5|CAS:60976-70-7|CAS:62132-46-1|CAS:8028-21-5|CAS:80702-43-8	1-Octadecanaminium, N,N,N-trimethyl-, chloride (1:1)	Antistatic agents	Packaging, including food contact materials|Personal care and household products|Agriculture, aquaculture and fisheries	Yes	No	No	No	No
572	CAS:112-05-0	CAS:112-05-0|CAS:2243464-06-2	Nonanoic acid	Biocides|Lubricants|Fragrances|Plasticizers|Colorants	Packaging, including food contact materials|Personal care and household products|Agriculture, aquaculture and fisheries	Yes	No	No	No	No	Faeces|Urine
573	CAS:112-06-1	CAS:112-06-1|CAS:25360-20-7	Acetic acid, heptyl ester	Plasticizers	Packaging, including food contact materials|Personal care and household products|Agriculture, aquaculture and fisheries	No	No	No	No	No
574	CAS:112-07-2	CAS:112-07-2	Ethanol, 2-butoxy-, 1-acetate	Cross-linkers|Fillers|Lubricants|Plasticizers|Colorants	Personal care and household products|Transport|Agriculture, aquaculture and fisheries|Packaging, including food contact materials|Building materials|Electrical and electronic equipment|Furniture	Yes	No	No	No	No
575	CAS:112-10-7	CAS:112-10-7	Octadecanoic acid, 1-methylethyl ester	Lubricants	Packaging, including food contact materials|Personal care and household products|Agriculture, aquaculture and fisheries	No	No	No	No	No
576	CAS:112-11-8	CAS:112-11-8	9-Octadecenoic acid (9Z)-, 1-methylethyl ester	Biocides|Fillers|Lubricants|Fragrances|Plasticizers|Colorants	Packaging, including food contact materials|Personal care and household products	Yes	No	No	No	No
577	CAS:112-14-1	CAS:112-14-1	Acetic acid, octyl ester	Plasticizers	Packaging, including food contact materials|Personal care and household products|Transport|Agriculture, aquaculture and fisheries	No	No	No	No	No
578	CAS:112-15-2	CAS:112-15-2	Ethanol, 2-(2-ethoxyethoxy)-, 1-acetate	Biocides|Fillers|Lubricants|Fragrances|Plasticizers|Colorants	Packaging, including food contact materials|Personal care and household products|Building materials	Yes	No	No	No	No
579	CAS:112-17-4	CAS:112-17-4	Acetic acid, decyl ester	Plasticizers	Packaging, including food contact materials|Personal care and household products|Agriculture, aquaculture and fisheries	No	No	No	No	No
580	CAS:112-18-5	CAS:112-18-5|CAS:352546-19-1|CAS:52622-54-5|CAS:83855-86-1	1-Dodecanamine, N,N-dimethyl-	Antioxidants	Packaging, including food contact materials|Personal care and household products|Agriculture, aquaculture and fisheries	Yes	No	No	No	No
581	CAS:112-24-3	CAS:105093-20-7|CAS:110670-33-2|CAS:112-24-3|CAS:1309612-46-1|CAS:1404190-34-6|CAS:14175-14-5|CAS:150139-02-9|CAS:1821166-92-0|CAS:193487-08-0|CAS:39421-77-7|CAS:442681-17-6|CAS:71124-11-3|CAS:801997-18-2	1,2-Ethanediamine, N1,N2-bis(2-aminoethyl)-	Catalysts|Cross-linkers|Fillers|Colorants	Packaging, including food contact materials|Building materials|Transport|Agriculture, aquaculture and fisheries	Yes	No	No	No	No
582	CAS:112-25-4	CAS:112-25-4	Ethanol, 2-(hexyloxy)-	Lubricants|Fillers|Film forming agents|Colorants	Packaging, including food contact materials|Personal care and household products|Agriculture, aquaculture and fisheries	Yes	No	No	No	No
583	CAS:112-27-6	CAS:112-27-6|CAS:118662-30-9|CAS:121202-29-7|CAS:1629855-96-4|CAS:676-18-6|CAS:939972-01-7	Ethanol, 2,2'-[1,2-ethanediylbis(oxy)]bis-	Biocides|Fillers|Lubricants|Fragrances|Plasticizers|Colorants|Antistatic agents|Pigments	Personal care and household products|Transport|Agriculture, aquaculture and fisheries|Packaging, including food contact materials|Building materials|Electrical and electronic equipment	Yes	No	No	No	No
584	CAS:112-30-1	CAS:112-30-1	1-Decanol	Biocides|Fillers|Lubricants|Fragrances|Plasticizers|Colorants|Flame retardants	Packaging, including food contact materials|Personal care and household products|Transport|Agriculture, aquaculture and fisheries	Yes	No	No	No	No
585	CAS:112-31-2	CAS:112-31-2	Decanal	Fragrances	Packaging, including food contact materials|Personal care and household products|Transport|Agriculture, aquaculture and fisheries	No	No	No	No	No	Adipose tissue
586	CAS:112-34-5	CAS:112-34-5|CAS:210818-08-9|CAS:875421-79-7	Ethanol, 2-(2-butoxyethoxy)-	Catalysts|Cross-linkers|Fillers|Film forming agents|Light stabilizers|Lubricants|Fragrances|Plasticizers|Colorants|Flame retardants	Personal care and household products|Transport|Agriculture, aquaculture and fisheries|Packaging, including food contact materials|Building materials|Toys and other children's products|Electrical and electronic equipment	Yes	No	Yes	No	No
587	CAS:112-35-6	CAS:112-35-6	Ethanol, 2-[2-(2-methoxyethoxy)ethoxy]-	Plasticizers	Transport	Yes	No	No	No	No
588	CAS:112-38-9	CAS:112-38-9|CAS:949900-17-8	10-Undecenoic acid	Fragrances	Packaging, including food contact materials|Personal care and household products|Agriculture, aquaculture and fisheries	No	No	No	No	No
589	CAS:112-39-0	CAS:112-39-0	Hexadecanoic acid, methyl ester	Biocides|Fillers|Lubricants|Fragrances|Colorants	Packaging, including food contact materials|Personal care and household products|Agriculture, aquaculture and fisheries	Yes	No	No	No	No	Vascular
590	CAS:112-40-3	CAS:112-40-3	Dodecane	Lubricants|Fragrances	Packaging, including food contact materials|Personal care and household products	Yes	No	No	No	No
591	CAS:112-41-4	CAS:112-41-4	1-Dodecene	Lubricants|Fillers	Packaging, including food contact materials	Yes	No	No	No	No
592	CAS:112-42-5	CAS:112-42-5	1-Undecanol	Biocides|Fillers|Lubricants|Fragrances|Colorants	Packaging, including food contact materials|Personal care and household products|Agriculture, aquaculture and fisheries	Yes	No	No	No	No
593	CAS:112-45-8	CAS:112-45-8	10-Undecenal	Fragrances	Packaging, including food contact materials|Personal care and household products|Agriculture, aquaculture and fisheries	No	No	No	No	No
594	CAS:112-50-5	CAS:112-50-5	Ethanol, 2-[2-(2-ethoxyethoxy)ethoxy]-	Plasticizers	Packaging, including food contact materials|Transport	Yes	No	No	No	No
595	CAS:112-53-8	CAS:112-53-8|CAS:1173838-88-4|CAS:1322-35-6|CAS:68855-55-0|CAS:8014-32-2|CAS:8032-08-4|CAS:8032-09-5|CAS:8032-10-8	1-Dodecanol	Biocides|Fillers|Lubricants|Fragrances|Plasticizers|Colorants|Flame retardants	Packaging, including food contact materials|Personal care and household products|Agriculture, aquaculture and fisheries	Yes	No	No	No	No
596	CAS:112-54-9	CAS:112-54-9	Dodecanal	Fragrances	Packaging, including food contact materials|Personal care and household products|Transport|Agriculture, aquaculture and fisheries	No	No	No	No	No
597	CAS:112-57-2	CAS:1061621-16-6|CAS:107324-82-3|CAS:112-57-2|CAS:1151794-16-9|CAS:115254-44-9|CAS:675120-38-4|CAS:778611-86-2|CAS:916431-34-0|CAS:951317-92-3	1,2-Ethanediamine, N1-(2-aminoethyl)-N2-[2-[(2-aminoethyl)amino]ethyl]-	Catalysts|Cross-linkers|Fillers	Packaging, including food contact materials|Building materials|Agriculture, aquaculture and fisheries	Yes	No	No	No	No
598	CAS:112-58-3	CAS:112-58-3	Hexane, 1,1'-oxybis-	Biocides|Lubricants|Fillers|Colorants		No	No	No	No	No
599	CAS:112-60-7	CAS:112-60-7|CAS:1186024-61-2|CAS:79688-08-7	Ethanol, 2,2'-[oxybis(2,1-ethanediyloxy)]bis-	Other additives|Lubricants|Plasticizers|Colorants	Personal care and household products|Transport|Agriculture, aquaculture and fisheries|Packaging, including food contact materials|Electrical and electronic equipment	Yes	No	No	No	No
600	CAS:112-61-8	CAS:112-61-8|CAS:172226-13-0|CAS:172226-14-1|CAS:218433-32-0	Octadecanoic acid, methyl ester	Fragrances|Fillers|Colorants	Packaging, including food contact materials|Personal care and household products|Agriculture, aquaculture and fisheries	Yes	No	No	No	No	Vascular
601	CAS:112-62-9	CAS:112-62-9|CAS:139152-82-2|CAS:228858-36-4	9-Octadecenoic acid (9Z)-, methyl ester	Lubricants|Fragrances	Packaging, including food contact materials|Personal care and household products|Agriculture, aquaculture and fisheries	Yes	No	No	No	No
602	CAS:112-69-6	CAS:112-69-6|CAS:157970-55-3|CAS:39322-11-7	1-Hexadecanamine, N,N-dimethyl-	Lubricants|Fillers	Packaging, including food contact materials|Personal care and household products|Agriculture, aquaculture and fisheries	Yes	No	No	No	No
603	CAS:112-70-9	CAS:112-70-9	1-Tridecanol	Emulsifying agents	Packaging, including food contact materials|Personal care and household products|Agriculture, aquaculture and fisheries|Furniture	Yes	No	No	No	No	Adipose tissue
604	CAS:112-72-1	CAS:112-72-1|CAS:150138-88-8|CAS:8032-14-2	1-Tetradecanol	Biocides|Fillers|Lubricants|Fragrances|Plasticizers|Colorants	Packaging, including food contact materials|Personal care and household products|Agriculture, aquaculture and fisheries	Yes	No	No	No	No
605	CAS:112-80-1	CAS:112-80-1|CAS:1190712-11-8|CAS:1190965-71-9|CAS:1380514-02-2|CAS:17156-84-2|CAS:2252262-80-7|CAS:56833-51-3|CAS:8046-01-3|CAS:949900-16-7	9-Octadecenoic acid (9Z)-	Cross-linkers|Fillers|Heat stabilizers|Lubricants|Fragrances|Plasticizers|Colorants	Packaging, including food contact materials|Personal care and household products|Building materials|Agriculture, aquaculture and fisheries	Yes	No	No	No	No	Adipose tissue|Blood|Faeces|Plasma|Red blood cell|Serum
606	CAS:112-84-5	CAS:112-84-5|CAS:116749-29-2|CAS:80399-99-1|CAS:93050-58-9	13-Docosenamide, (13Z)-	Fillers|Lubricants|Slip agents|Colorants|Antistatic agents	Packaging, including food contact materials|Personal care and household products|Building materials|Furniture	Yes	No	No	No	No
607	CAS:112-85-6	CAS:112-85-6	Docosanoic acid	Biocides|Fillers|Lubricants|Fragrances|Colorants	Packaging, including food contact materials|Building materials|Electrical and electronic equipment	Yes	No	No	No	No	Adipose tissue|Blood|Faeces|Plasma|Serum
608	CAS:112-86-7	CAS:112-86-7	13-Docosenoic acid, (13Z)-	Plasticizers|Lubricants|Fillers	Packaging, including food contact materials	Yes	No	No	No	No	Adipose tissue
609	CAS:112-88-9	CAS:112-88-9	1-Octadecene	Lubricants	Packaging, including food contact materials|Agriculture, aquaculture and fisheries	Yes	No	No	No	No
610	CAS:112-90-3	CAS:101963-56-8|CAS:112-90-3|CAS:163751-89-1|CAS:39433-05-1|CAS:62169-25-9|CAS:745822-78-0|CAS:90015-00-2	9-Octadecen-1-amine, (9Z)-	Cross-linkers|Lubricants|Fillers|Colorants	Packaging, including food contact materials|Personal care and household products|Agriculture, aquaculture and fisheries	Yes	No	No	No	No
611	CAS:112-91-4	CAS:112-91-4	9-Octadecenenitrile, (9Z)-	Lubricants|Plasticizers	Packaging, including food contact materials	Yes	No	No	No	No
612	CAS:112-92-5	CAS:112-92-5|CAS:193766-48-2|CAS:8014-37-7|CAS:8032-19-7|CAS:8032-21-1|CAS:8034-90-0	1-Octadecanol	Biocides|Fillers|Lubricants|Fragrances|Plasticizers|Colorants	Packaging, including food contact materials|Personal care and household products|Agriculture, aquaculture and fisheries	Yes	No	No	No	No
613	CAS:112-95-8	CAS:112-95-8|CAS:860208-83-9	Eicosane	Masking agents	Packaging, including food contact materials|Personal care and household products|Agriculture, aquaculture and fisheries	No	No	No	No	No
614	CAS:1120-16-7	CAS:1120-16-7|CAS:8014-77-5	Dodecanamide	Lubricants|Antistatic agents|Viscosity modifiers	Packaging, including food contact materials|Personal care and household products	No	No	No	No	No
615	CAS:1120-21-4	CAS:1120-21-4|CAS:1714962-75-0	Undecane	Lubricants	Packaging, including food contact materials|Agriculture, aquaculture and fisheries	Yes	No	No	No	No
616	CAS:1120-24-7	CAS:1120-24-7	1-Decanamine, N,N-dimethyl-	Catalysts		Yes	No	No	No	No
617	CAS:1120-36-1	CAS:1120-36-1	1-Tetradecene	Lubricants	Packaging, including food contact materials|Personal care and household products	Yes	No	No	No	No
618	CAS:1120-44-1	CAS:1120-44-1|CAS:939386-32-0	9-Octadecenoic acid (9Z)-, copper(2+) salt (2:1)	Catalysts|Light stabilizers|Antioxidants	Agriculture, aquaculture and fisheries	No	No	No	No	No
619	CAS:1124-53-4	CAS:1124-53-4	Acetamide, N-cyclohexyl-	Slip agents	Packaging, including food contact materials	No	No	No	No	No
620	CAS:1124-63-6	CAS:1124-63-6	3-Cyclohexylpropan-1-ol	Fragrances		No	No	No	No	No
621	CAS:112764-76-8	CAS:112764-76-8	Bismuth molybdenum vanadium oxide (Bi3MoVO10)	Colorants		No	No	No	No	No
622	CAS:112926-00-8	CAS:112926-00-8|CAS:112945-53-6	Silica gel, pptd., cryst.-free	Biocides|Catalysts|Cross-linkers|Fillers|Light stabilizers|Lubricants|Other stabilizers|Colorants|Pigments	Personal care and household products|Transport|Agriculture, aquaculture and fisheries|Packaging, including food contact materials|Building materials|Furniture	Yes	No	No	No	No
623	CAS:112945-52-5	CAS:112945-52-5	Silica, amorphous, fumed, cryst.-free	Catalysts|Cross-linkers|Fillers|Lubricants|Colorants|Viscosity modifiers	Personal care and household products|Transport|Agriculture, aquaculture and fisheries|Packaging, including food contact materials|Building materials|Electrical and electronic equipment|Medical devices	Yes	No	No	No	No
624	CAS:1135-40-6	CAS:1135-40-6	1-Propanesulfonic acid, 3-(cyclohexylamino)-	Colorants		No	No	No	No	No
625	CAS:1135-66-6	CAS:1135-66-6	(-)-Isolongifolene	Fragrances	Personal care and household products|Agriculture, aquaculture and fisheries	No	No	No	No	No
626	CAS:1137-12-8	CAS:1137-12-8	(+)-Longicyclene	Fragrances		No	No	No	No	No
627	CAS:113930-69-1	CAS:113930-69-1|CAS:1610364-92-5|CAS:554432-89-2	Phenol, 4,4'-(1-methylethylidene)bis-, polymer with 1,3-benzenedimethanamine and 2-(chloromethyl)oxirane	Cross-linkers|Fillers|Colorants		No	No	No	No	No
628	CAS:114733-61-8	CAS:114733-61-8	Phlogopite-2M1 (Mg3K(Si3Al)[(OH)0.5-1F0-0.5]2)	Colorants		No	No	No	No	No
629	CAS:114755-46-3	CAS:114755-46-3	Muscovite-3T (Al2K(Si3Al)[(OH)0.5-1F0-0.5]2O10) (9CI)	Colorants		No	No	No	No	No
630	CAS:1149-23-1	CAS:1149-23-1|CAS:12687-53-5	3,5-Pyridinedicarboxylic acid, 1,4-dihydro-2,6-dimethyl-, 3,5-diethyl ester	Heat stabilizers|Light stabilizers		No	No	No	No	No
631	CAS:115-07-1	CAS:115-07-1|CAS:33004-01-2|CAS:676-63-1	1-Propene	Biocides|Fillers|Lubricants|Fragrances|Colorants	Packaging, including food contact materials|Electrical and electronic equipment	Yes	No	No	No	Yes
632	CAS:115-10-6	CAS:115-10-6|CAS:157621-61-9|CAS:451449-67-5	Methane, 1,1'-oxybis-	Biocides|Fillers|Lubricants|Fragrances|Blowing agents|Colorants|Viscosity modifiers	Personal care and household products|Transport|Agriculture, aquaculture and fisheries|Packaging, including food contact materials|Building materials|Electrical and electronic equipment	Yes	No	No	No	No
633	CAS:115-11-7	CAS:115-11-7	1-Propene, 2-methyl-	Fragrances|Lubricants|Fillers|Antioxidants	Packaging, including food contact materials	Yes	No	No	No	No
634	CAS:115-27-5	CAS:115-27-5|CAS:122485-51-2	4,7-Methanoisobenzofuran-1,3-dione, 4,5,6,7,8,8-hexachloro-3a,4,7,7a-tetrahydro-	Cross-linkers|Flame retardants	Packaging, including food contact materials	Yes	No	No	No	No
635	CAS:115-28-6	CAS:115-28-6|CAS:5343-97-5|CAS:7374-78-9|CAS:888949-13-1	Bicyclo[2.2.1]hept-5-ene-2,3-dicarboxylic acid, 1,4,5,6,7,7-hexachloro-	Plasticizers|Flame retardants	Packaging, including food contact materials	No	No	No	Yes	No
636	CAS:115-77-5	CAS:115-77-5|CAS:1889241-87-5|CAS:2014337-56-3|CAS:75398-86-6|CAS:88201-29-0	1,3-Propanediol, 2,2-bis(hydroxymethyl)-	Fillers|Heat stabilizers|Light stabilizers|Lubricants|Plasticizers|Colorants|Flame retardants	Packaging, including food contact materials|Building materials|Agriculture, aquaculture and fisheries	Yes	No	No	No	No
637	CAS:115-83-3	CAS:115-83-3|CAS:119789-86-5|CAS:133247-83-3|CAS:180513-61-5|CAS:1872466-08-4|CAS:51588-54-6|CAS:800374-44-1	Octadecanoic acid, 1,1'-[2,2-bis[[(1-oxooctadecyl)oxy]methyl]-1,3-propanediyl] ester	Light stabilizers|Lubricants	Packaging, including food contact materials|Personal care and household products|Agriculture, aquaculture and fisheries	Yes	No	No	No	No
638	CAS:115-84-4	CAS:115-84-4|CAS:29855-01-4	1,3-Propanediol, 2-butyl-2-ethyl-	Colorants	Packaging, including food contact materials|Agriculture, aquaculture and fisheries	Yes	No	No	No	No
639	CAS:115-86-6	CAS:115-86-6|CAS:402955-02-6	Phosphoric acid, triphenyl ester	Antioxidants|Light stabilizers|Lubricants|Plasticizers|Colorants|Flame retardants	Personal care and household products|Transport|Agriculture, aquaculture and fisheries|Packaging, including food contact materials|Building materials|Toys and other children's products|Furniture	Yes	No	No	No	Yes	Skin
640	CAS:115-95-7	CAS:115-95-7|CAS:16509-66-3|CAS:40135-38-4|CAS:8022-85-3	1,6-Octadien-3-ol, 3,7-dimethyl-, 3-acetate	Lubricants|Fragrances	Personal care and household products|Transport|Agriculture, aquaculture and fisheries|Packaging, including food contact materials|Toys and other children's products	Yes	No	No	No	No
641	CAS:115-96-8	CAS:115-96-8|CAS:21343-84-0	Ethanol, 2-chloro-, 1,1',1''-phosphate	Plasticizers|Fragrances|Flame retardants|Viscosity modifiers	Packaging, including food contact materials|Building materials|Toys and other children's products	Yes	Yes	No	No	Yes
642	CAS:115044-19-4	CAS:1135443-62-7|CAS:115044-19-4|CAS:139387-50-1	Guazatine, acetate (1:?)	Biocides	Agriculture, aquaculture and fisheries	No	No	No	No	No
643	CAS:115055-30-6	CAS:107119-92-6|CAS:115055-30-6|CAS:152787-05-8	1,2,3,4-Butanetetracarboxylic acid, polymer with Î²3,Î²3,Î²9,Î²9-tetramethyl-2,4,8,10-tetraoxaspiro[5.5]undecane-3,9-diethanol, 1,2,2,6,6-pentamethyl-4-piperidinyl ester	Light stabilizers		No	No	No	No	No
644	CAS:115120-49-5	CAS:115120-49-5	Phosphoric acid, C8-16-alkyl esters	Lubricants	Packaging, including food contact materials	No	No	No	No	No
645	CAS:115287-18-8	CAS:115287-18-8	Poly[oxy[methyl(3,3,4,4,5,5,6,6,6-nonafluorohexyl)silylene]]	Lubricants		No	No	No	No	No
646	CAS:116-02-9	CAS:116-02-9	Cyclohexanol, 3,3,5-trimethyl-	Plasticizers	Packaging, including food contact materials|Personal care and household products|Agriculture, aquaculture and fisheries	Yes	No	No	No	No
647	CAS:116-14-3	CAS:116-14-3|CAS:1449755-53-6|CAS:9014-83-9	Ethene, 1,1,2,2-tetrafluoro-	Colorants	Personal care and household products|Transport|Packaging, including food contact materials|Building materials|Electrical and electronic equipment	Yes	No	No	Yes	No
648	CAS:116-37-0	CAS:116-37-0|CAS:144834-14-0|CAS:2088313-17-9|CAS:2099694-66-1	2-Propanol, 1,1'-[(1-methylethylidene)bis(4,1-phenyleneoxy)]bis-	Colorants	Packaging, including food contact materials	Yes	No	No	No	No
649	CAS:116-71-2	CAS:116-71-2|CAS:475-50-3|CAS:57455-86-4	Anthra[9,1,2-cde]benzo[rst]pentaphene-5,10-dione	Colorants		No	No	No	No	No
650	CAS:116-75-6	CAS:116-75-6|CAS:71872-84-9	9,10-Anthracenedione, 1,4-bis[(2,4,6-trimethylphenyl)amino]-	Colorants	Packaging, including food contact materials|Agriculture, aquaculture and fisheries	No	No	No	No	No
651	CAS:1160164-88-4	CAS:1160164-88-4	Alcohols, C18-22, distn. residues	Biocides|Fillers|Lubricants|Fragrances|Colorants		No	No	No	No	No
652	CAS:116265-68-0	CAS:116265-68-0	Phosphorous acid, triphenyl ester, reaction products with dipropylene glycol	Light stabilizers|Antioxidants	Packaging, including food contact materials	Yes	No	No	No	No
653	CAS:1163-19-5	CAS:109945-70-2|CAS:1163-19-5|CAS:1201677-32-8|CAS:145538-74-5	Benzene, 1,1'-oxybis[2,3,4,5,6-pentabromo-	Biocides|Fillers|Heat stabilizers|Lubricants|Fragrances|Colorants|Flame retardants	Packaging, including food contact materials|Building materials|Toys and other children's products|Agriculture, aquaculture and fisheries	Yes	Yes	No	No	Yes	Adipose tissue|Amniotic fluid|Blood|Breast milk|Cord plasma|Cord serum|Placenta|Plasma|Serum|Skin
654	CAS:1163775-81-2	CAS:1163775-81-2	1,2,4-Benzenetricarboxylic acid, mixed lauryl and octyl triesters	Lubricants|Fillers|Colorants		No	No	No	No	No
655	CAS:1166-32-1	CAS:1166-32-1	Thiourea, N,N'-di-2-naphthalenyl-	Heat stabilizers		No	No	No	No	No
656	CAS:1166-52-5	CAS:1166-52-5|CAS:149030-04-6	Benzoic acid, 3,4,5-trihydroxy-, dodecyl ester	Antioxidants	Packaging, including food contact materials|Personal care and household products	No	No	No	No	No
657	CAS:1167997-68-3	CAS:1167997-68-3	HeiQ-AGS 20	Biocides		No	No	No	No	No
658	CAS:116995-33-6	CAS:116995-33-6	Benzene, 1,2,4,5-tetrabromo-3-(2,4-dibromophenoxy)-	Flame retardants		No	No	No	No	No
659	CAS:117-08-8	CAS:117-08-8|CAS:204975-24-6|CAS:858829-10-4	1,3-Isobenzofurandione, 4,5,6,7-tetrachloro-	Flame retardants	Packaging, including food contact materials|Building materials	Yes	No	No	No	No
660	CAS:117-81-7	CAS:109630-52-6|CAS:117-81-7|CAS:126639-29-0|CAS:137718-37-7|CAS:205180-59-2|CAS:275818-89-8|CAS:40120-69-2|CAS:50885-87-5|CAS:607374-50-5|CAS:8033-53-2	1,2-Benzenedicarboxylic acid, 1,2-bis(2-ethylhexyl) ester	Cross-linkers|Fillers|Light stabilizers|Fragrances|Plasticizers|Colorants	Packaging, including food contact materials|Building materials|Toys and other children's products|Agriculture, aquaculture and fisheries	Yes	Yes	Yes	Yes	Yes	Adipose tissue|Blood|Breast milk
661	CAS:117-82-8	CAS:117-82-8	1,2-Benzenedicarboxylic acid, 1,2-bis(2-methoxyethyl) ester	Plasticizers|Cross-linkers|Fillers	Packaging, including food contact materials	No	Yes	No	No	Yes
662	CAS:117-83-9	CAS:117-83-9	1,2-Benzenedicarboxylic acid, 1,2-bis(2-butoxyethyl) ester	Plasticizers	Packaging, including food contact materials	No	No	No	No	No
663	CAS:117-84-0	CAS:117-84-0|CAS:8031-29-6	1,2-Benzenedicarboxylic acid, 1,2-dioctyl ester	Plasticizers|Cross-linkers|Fillers	Packaging, including food contact materials|Building materials|Toys and other children's products	Yes	No	Yes	No	No	Adipose tissue|Blood|Breast milk
664	CAS:117091-81-3	CAS:117091-81-3	2-Propenoic acid, 2-methyl-, 2-oxiranylmethyl ester, polymer with ethene and ethenylbenzene, graft	Impact modifiers|Colorants		No	No	No	No	No
665	CAS:1174627-68-9	CAS:1174627-68-9|CAS:1615232-26-2	Pentanoic acid, 5-(dimethylamino)-2-methyl-5-oxo-, methyl ester	Fillers|Colorants	Packaging, including food contact materials|Agriculture, aquaculture and fisheries	No	No	No	No	No
666	CAS:117527-94-3	CAS:117527-94-3	Amines, C12-14-tert-alkyl, compds. with 1-[2-[5-(1,1-dimethylpropyl)-2-hydroxy-3-nitrophenyl]diazenyl]-2-naphthalenol 1-[2-[2-hydroxy-4(or 5)-nitrophenyl]diazenyl]-2-naphthalenol chromium complexes	Colorants	Packaging, including food contact materials	No	No	No	No	No
667	CAS:117964-21-3	CAS:117964-21-3	Benzene, 1,1'-oxybis[2,3,4,6-tetrabromo-	Flame retardants		No	No	No	No	No
668	CAS:118-52-5	CAS:118-52-5	2,4-Imidazolidinedione, 1,3-dichloro-5,5-dimethyl-	Catalysts|Fragrances|Light stabilizers	Packaging, including food contact materials|Personal care and household products|Agriculture, aquaculture and fisheries	Yes	No	No	No	No
669	CAS:118-55-8	CAS:118-55-8	Benzoic acid, 2-hydroxy-, phenyl ester	Light stabilizers|Plasticizers|Antioxidants	Packaging, including food contact materials|Personal care and household products	No	No	No	No	Yes
670	CAS:118-58-1	CAS:118-58-1	Benzoic acid, 2-hydroxy-, phenylmethyl ester	Light stabilizers|Fragrances|Preservatives	Personal care and household products|Transport|Agriculture, aquaculture and fisheries|Packaging, including food contact materials|Toys and other children's products	Yes	No	No	No	Yes	Skin
671	CAS:118-60-5	CAS:118-60-5	2-Ethylhexyl salicylate	Light stabilizers	Personal care and household products|Agriculture, aquaculture and fisheries	No	No	No	No	No
672	CAS:118-74-1	CAS:1135443-45-6|CAS:118-74-1	Benzene, 1,2,3,4,5,6-hexachloro-	Plasticizers	Packaging, including food contact materials|Personal care and household products|Building materials|Agriculture, aquaculture and fisheries	Yes	No	No	Yes	Yes	Adipose tissue|Blood|Breast milk|Cord serum|Placenta|Plasma|Serum|Umbilical cord
673	CAS:118-75-2	CAS:118-75-2|CAS:142655-99-0|CAS:856302-53-9	2,5-Cyclohexadiene-1,4-dione, 2,3,5,6-tetrachloro-	Biocides|Cross-linkers|Fillers|Colorants	Packaging, including food contact materials|Agriculture, aquaculture and fisheries	No	No	No	No	No
674	CAS:118-79-6	CAS:118-79-6	Phenol, 2,4,6-tribromo-	Biocides|Flame retardants	Packaging, including food contact materials	Yes	No	No	No	Yes	Placenta|Plasma|Serum
675	CAS:118-82-1	CAS:118-82-1	Phenol, 4,4'-methylenebis[2,6-bis(1,1-dimethylethyl)-	Light stabilizers|Lubricants|Antioxidants	Packaging, including food contact materials|Agriculture, aquaculture and fisheries	Yes	No	No	No	No
676	CAS:118337-09-0	CAS:118337-09-0|CAS:122757-25-9|CAS:137464-14-3|CAS:144092-25-1	12H-Dibenzo[d,g][1,3,2]dioxaphosphocin, 2,4,8,10-tetrakis(1,1-dimethylethyl)-6-fluoro-12-methyl-	Antioxidants	Packaging, including food contact materials	No	No	No	No	No
677	CAS:1184-10-7	CAS:1184-10-7	2Î»5,4Î»5,6Î»5-1,3,5,2,4,6-Triazatriphosphorine, 2,2,4,4,6,6-hexaphenoxy-	Flame retardants		No	No	No	No	No
678	CAS:1184-58-3	CAS:1184-58-3	Aluminum, chlorodimethyl-	Catalysts|Cross-linkers	Packaging, including food contact materials	Yes	No	No	No	No
679	CAS:1184-64-1	CAS:1184-64-1	Carbonic acid, copper(2+) salt (1:1)	Biocides	Packaging, including food contact materials|Agriculture, aquaculture and fisheries	No	No	No	No	No
680	CAS:118497-17-9	CAS:118497-17-9	2-Propenoic acid, 2-methyl-, methyl ester, polymer with butyl 2-propenoate, ethene and 2-oxiranylmethyl 2-methyl-2-propenoate, graft	Impact modifiers|Colorants		No	No	No	No	No
681	CAS:1185-55-3	CAS:106153-30-4|CAS:1185-55-3|CAS:120250-60-4|CAS:1937324-08-7	Silane, trimethoxymethyl-	Cross-linkers|Fillers|Colorants	Packaging, including food contact materials|Building materials	Yes	No	No	No	No
682	CAS:1185-81-5	CAS:1185-81-5|CAS:39403-64-0|CAS:52434-36-3|CAS:74913-29-4|CAS:877610-76-9	Stannane, dibutylbis(dodecylthio)-	Colorants	Packaging, including food contact materials	No	No	No	No	No
683	CAS:118658-98-3	CAS:113741-92-7|CAS:118658-98-3	2-Naphthalenesulfonic acid, 7-[[4,6-bis[[3-(diethylamino)propyl]amino]-1,3,5-triazin-2-yl]amino]-4-hydroxy-3-[2-[4-(2-phenyldiazenyl)phenyl]diazenyl]-, acetate, compd. with 2-hydroxypropanoic acid (1:?:?)	Colorants		No	No	No	No	No
684	CAS:118685-33-9	CAS:118685-33-9	Chromate(2-), [1-[[5-chloro-2-(hydroxy-ÎºO)phenyl]azo-ÎºN1]-2-naphthalenolato(2-)][4-(hydroxy-ÎºO)-3-[[2-(hydroxy-ÎºO)-3,5-dinitrophenyl]azo-ÎºN1]-7-[(4-methoxyphenyl)amino]-2-naphthalenesulfonato(3-)]-, disodium (9CI)	Colorants		No	No	Yes	No	No
685	CAS:118716-61-3	CAS:118716-61-3	Chromate(3-), [7-[2-(aminohydroxyphenyl)diazenyl]-3-[2-[5-(aminosulfonyl)-2-(hydroxy-ÎºO)phenyl]diazenyl-ÎºN1]-4-(hydroxy-ÎºO)-2-naphthalenesulfonato(3-)][3-[2-[5-(aminosulfonyl)-2-(hydroxy-ÎºO)phenyl]diazenyl-ÎºN1]-4-(hydroxy-ÎºO)-7-[2-[2-hydroxy-1-[(phenylamino)carbonyl]-1-propen-1-yl]diazenyl]-2-naphthalenesulfonato(3-)]-, sodium (1:3)	Colorants		No	No	No	No	No
686	CAS:118716-62-4	CAS:118716-62-4	Chromate(3-), bis[7-[2-(aminohydroxyphenyl)diazenyl]-3-[2-[5-(aminosulfonyl)-2-(hydroxy-ÎºO)phenyl]diazenyl-ÎºN1]-4-(hydroxy-ÎºO)-2-naphthalenesulfonato(3-)]-, sodium (1:3)	Colorants		No	No	No	No	No
687	CAS:1187576-41-5	CAS:1187576-41-5	2-Butenedioic acid (2E)-, di-C14-16-alkyl esters	Lubricants		No	No	No	No	No
688	CAS:118832-72-7	CAS:118832-72-7	Acetic acid, [[[3,5-bis(1,1-dimethylethyl)-4-hydroxyphenyl]methyl]thio]-, C10-14-isoalkyl esters	Antioxidants		No	No	No	No	No
689	CAS:1189-08-8	CAS:1189-08-8|CAS:128424-01-1	2-Propenoic acid, 2-methyl-, 1,1'-(1-methyl-1,3-propanediyl) ester	Cross-linkers|Colorants	Packaging, including food contact materials	No	No	No	No	No
690	CAS:119-06-2	CAS:119-06-2	1,2-Benzenedicarboxylic acid, 1,2-ditridecyl ester	Lubricants|Plasticizers	Packaging, including food contact materials	Yes	No	No	No	No
691	CAS:119-07-3	CAS:119-07-3|CAS:1323-73-5	1,2-Benzenedicarboxylic acid, 1-decyl 2-octyl ester	Plasticizers	Packaging, including food contact materials	Yes	No	No	No	No
692	CAS:119-13-1	CAS:119-13-1|CAS:16698-36-5|CAS:37816-35-6|CAS:78656-14-1	2H-1-Benzopyran-6-ol, 3,4-dihydro-2,8-dimethyl-2-[(4R,8R)-4,8,12-trimethyltridecyl]-, (2R)-	Antioxidants		No	No	No	No	No
693	CAS:119-36-8	CAS:119-36-8|CAS:648434-07-5|CAS:8022-86-4|CAS:8024-54-2	Benzoic acid, 2-hydroxy-, methyl ester	Biocides|Lubricants|Fragrances|Colorants|Masking agents	Packaging, including food contact materials|Personal care and household products|Agriculture, aquaculture and fisheries	Yes	No	No	No	No
694	CAS:119-47-1	CAS:107397-49-9|CAS:110736-51-1|CAS:111214-56-3|CAS:119-47-1|CAS:12737-12-1|CAS:129514-93-8|CAS:149984-87-2|CAS:37268-48-7|CAS:52683-48-4|CAS:537040-81-6|CAS:53807-25-3|CAS:54650-81-6|CAS:56509-58-1|CAS:59112-68-4|CAS:62339-93-9|CAS:67556-84-7|CAS:69645-40-5|CAS:90297-42-0|CAS:92880-05-2	Phenol, 2,2'-methylenebis[6-(1,1-dimethylethyl)-4-methyl-	Fillers|Antioxidants|Heat stabilizers|Lubricants|Light stabilizers|Plasticizers	Personal care and household products|Transport|Agriculture, aquaculture and fisheries|Packaging, including food contact materials|Building materials|Electrical and electronic equipment	Yes	Yes	No	No	No	Adipose tissue
695	CAS:119-53-9	CAS:119-53-9|CAS:579-44-2	Ethanone, 2-hydroxy-1,2-diphenyl-	Colorants	Packaging, including food contact materials|Personal care and household products|Furniture	Yes	No	No	No	No
696	CAS:119-61-9	CAS:119-61-9|CAS:1711678-21-5|CAS:445389-89-9|CAS:852361-03-6	Methanone, diphenyl-	Biocides|Catalysts|Cross-linkers|Fillers|Antioxidants|Light stabilizers|Fragrances|Colorants	Packaging, including food contact materials|Personal care and household products|Toys and other children's products|Agriculture, aquaculture and fisheries	Yes	No	No	Yes	Yes
697	CAS:119-64-2	CAS:119-64-2	Naphthalene, 1,2,3,4-tetrahydro-	Colorants	Packaging, including food contact materials|Transport|Agriculture, aquaculture and fisheries	Yes	No	No	No	No
698	CAS:119-84-6	CAS:119-84-6	3,4-Dihydrocoumarin	Fragrances		No	No	No	No	No
699	CAS:119-90-4	CAS:119-90-4|CAS:59777-10-5	[1,1'-Biphenyl]-4,4'-diamine, 3,3'-dimethoxy-	Antioxidants|Colorants	Packaging, including food contact materials|Furniture	No	No	No	Yes	No
700	CAS:119-93-7	CAS:119-93-7	[1,1'-Biphenyl]-4,4'-diamine, 3,3'-dimethyl-	Antioxidants|Colorants	Packaging, including food contact materials|Furniture	No	No	No	Yes	No
701	CAS:1190-24-5	CAS:1190-24-5	Urea, N-formyl-	Catalysts		No	No	No	No	No
702	CAS:1190-63-2	CAS:1190-63-2|CAS:124487-61-2	Octadecanoic acid, hexadecyl ester	Lubricants	Packaging, including food contact materials|Personal care and household products	No	No	No	No	No
703	CAS:1190264-82-4	CAS:1190264-82-4	1,2-Cyclohexanedicarboxylic acid, benzyl nonyl ester, branched and linear	Plasticizers	Packaging, including food contact materials	No	No	No	No	No
704	CAS:1190265-49-6	CAS:1190265-49-6	1,2-Cyclohexanedicarboxylic acid, benzyl C8-10-isoalkyl esters, C9-rich	Plasticizers	Packaging, including food contact materials	No	No	No	No	No
705	CAS:1191-15-7	CAS:1191-15-7	Aluminum, hydrobis(2-methylpropyl)-	Catalysts|Cross-linkers	Packaging, including food contact materials	Yes	No	No	No	No
706	CAS:1191-16-8	CAS:1191-16-8	2-Buten-1-ol, 3-methyl-, 1-acetate	Fragrances	Personal care and household products|Transport|Agriculture, aquaculture and fisheries	No	No	No	No	No
707	CAS:1191-79-3	CAS:1191-79-3	Octadecanoic acid, barium cadmium salt (4:1:1)	Antioxidants		No	No	Yes	No	No
708	CAS:1192-52-5	CAS:1192-52-5|CAS:119791-59-2|CAS:141788-24-1|CAS:171758-57-9|CAS:79203-63-7	3H-1,2-Dithiol-3-one, 4,5-dichloro-	Biocides	Packaging, including food contact materials|Agriculture, aquaculture and fisheries	No	No	No	No	No
709	CAS:119313-12-1	CAS:119313-12-1|CAS:136797-29-0|CAS:1392498-45-1|CAS:1393715-98-4|CAS:2102600-95-1|CAS:748160-22-7	1-Butanone, 2-(dimethylamino)-1-[4-(4-morpholinyl)phenyl]-2-(phenylmethyl)-	Catalysts|Cross-linkers|Fillers|Light stabilizers|Lubricants|Colorants	Packaging, including food contact materials|Building materials	No	Yes	No	No	No
710	CAS:119344-86-4	CAS:119344-86-4|CAS:868587-17-1	1-Butanone, 2-(dimethylamino)-2-[(4-methylphenyl)methyl]-1-[4-(4-morpholinyl)phenyl]-	Colorants	Packaging, including food contact materials	No	No	No	No	No
711	CAS:119345-01-6	CAS:118578-01-1|CAS:119345-01-6	Phosphorous trichloride, reaction products with 1,1'-biphenyl and 2,4-bis(1,1-dimethylethyl)phenol	Catalysts|Light stabilizers|Antioxidants	Packaging, including food contact materials	Yes	No	No	No	No
712	CAS:119345-04-9	CAS:119345-04-9	Benzene, 1,1'-oxybis-, tetrapropylene derivs., sulfonated, sodium salts	Fillers|Colorants	Packaging, including food contact materials|Personal care and household products|Building materials|Agriculture, aquaculture and fisheries	Yes	No	No	No	No
713	CAS:119389-05-8	CAS:119389-05-8	1,3-Isobenzofurandione, 5-(2-phenylethynyl)-	Cross-linkers		No	No	No	No	No
714	CAS:119462-56-5	CAS:119462-56-5|CAS:1220112-85-5|CAS:321852-27-1	1H-Pyrrole-2,5-dione, 1,1'-[1,3-phenylenebis(methylene)]bis[3-methyl-	Lubricants	Packaging, including food contact materials	No	No	No	No	No
715	CAS:119535-63-6	CAS:118716-58-8|CAS:119535-63-6	Chromate(3-), bis[3-[2-[5-(aminosulfonyl)-2-(hydroxy-ÎºO)phenyl]diazenyl-ÎºN1]-4-(hydroxy-ÎºO)-7-[2-[2-oxo-1-[(phenylamino)carbonyl]propyl]diazenyl]-2-naphthalenesulfonato(3-)]-, sodium (1:3)	Colorants		No	No	No	No	No
716	CAS:1195978-93-8	CAS:1195978-93-8	Benzene, ethenyl-, polymer with 1,3-butadiene, brominated	Flame retardants	Building materials	No	No	No	No	No
717	CAS:120-07-0	CAS:120-07-0	Ethanol, 2,2'-(phenylimino)bis-	Light stabilizers	Packaging, including food contact materials|Building materials	No	No	No	No	No
718	CAS:120-12-7	CAS:120-12-7	Anthracene	Plasticizers|Antioxidants|Colorants	Packaging, including food contact materials	Yes	Yes	No	Yes	No	Vascular
719	CAS:120-18-3	CAS:120-18-3|CAS:54257-18-0	2-Naphthalenesulfonic acid	Fillers|Colorants	Packaging, including food contact materials	Yes	No	No	No	No
720	CAS:120-32-1	CAS:120-32-1|CAS:144246-47-9|CAS:8013-49-8	Phenol, 4-chloro-2-(phenylmethyl)-	Biocides|Colorants	Packaging, including food contact materials|Electrical and electronic equipment|Agriculture, aquaculture and fisheries|Personal care and household products	Yes	No	No	No	No
721	CAS:120-40-1	CAS:120-40-1|CAS:15517-64-3|CAS:267663-44-5|CAS:39341-48-5|CAS:83452-99-7|CAS:83590-20-9|CAS:92680-75-6	Dodecanamide, N,N-bis(2-hydroxyethyl)-	Biocides|Fillers|Lubricants|Fragrances|Colorants|Antistatic agents|Pigments	Packaging, including food contact materials|Personal care and household products|Transport|Agriculture, aquaculture and fisheries	Yes	No	No	No	No
722	CAS:120-46-7	CAS:120-46-7|CAS:61346-73-4	1,3-Propanedione, 1,3-diphenyl-	Other stabilizers|Heat stabilizers|Lubricants|Light stabilizers	Packaging, including food contact materials|Agriculture, aquaculture and fisheries	No	No	No	No	No
723	CAS:120-47-8	CAS:120-47-8	Benzoic acid, 4-hydroxy-, ethyl ester	Biocides|Fragrances	Personal care and household products|Transport|Agriculture, aquaculture and fisheries|Packaging, including food contact materials|Toys and other children's products	No	No	No	No	Yes	Placenta|Urine
724	CAS:120-51-4	CAS:120-51-4	Benzoic acid, phenylmethyl ester	Biocides|Plasticizers|Fragrances|Colorants	Personal care and household products|Transport|Agriculture, aquaculture and fisheries|Packaging, including food contact materials|Toys and other children's products	Yes	No	No	No	No
725	CAS:120-54-7	CAS:120-54-7|CAS:2293931-13-0|CAS:232278-71-6|CAS:61711-60-2|CAS:80748-88-5|CAS:874894-69-6|CAS:97343-66-3	Methanethione, 1,1'-tetrathiobis[1-(1-piperidinyl)-	Catalysts|Cross-linkers	Packaging, including food contact materials|Building materials	No	No	No	No	No
726	CAS:120-55-8	CAS:120-55-8|CAS:773104-50-0	Ethanol, 2,2'-oxybis-, 1,1'-dibenzoate	Biocides|Fillers|Light stabilizers|Lubricants|Plasticizers|Colorants	Personal care and household products|Agriculture, aquaculture and fisheries|Packaging, including food contact materials|Building materials|Toys and other children's products|Furniture	Yes	No	No	No	No
727	CAS:120-56-9	CAS:120-56-9|CAS:51747-38-7	Ethanol, 2,2'-[1,2-ethanediylbis(oxy)]bis-, 1,1'-dibenzoate	Plasticizers|Viscosity modifiers|Fillers|Colorants	Packaging, including food contact materials|Agriculture, aquaculture and fisheries	Yes	No	No	No	No
728	CAS:120-57-0	CAS:120-57-0|CAS:1989611-55-3|CAS:30024-74-9|CAS:659726-32-6	1,3-Benzodioxole-5-carboxaldehyde	Fragrances	Personal care and household products|Transport|Agriculture, aquaculture and fisheries|Packaging, including food contact materials|Toys and other children's products	No	No	No	No	No
729	CAS:120-61-6	CAS:120-61-6|CAS:202644-54-0|CAS:63143-14-6	1,4-Benzenedicarboxylic acid, 1,4-dimethyl ester	Flame retardants|Colorants	Packaging, including food contact materials	Yes	No	No	No	No
730	CAS:120-71-8	CAS:120-71-8	Benzenamine, 2-methoxy-5-methyl-	Colorants	Packaging, including food contact materials	No	Yes	No	Yes	Yes
731	CAS:120-78-5	CAS:109767-80-8|CAS:120-78-5|CAS:137497-18-8|CAS:186983-60-8|CAS:2293932-50-8|CAS:258278-97-6	Benzothiazole, 2,2'-dithiobis-	Catalysts|Cross-linkers|Fillers|Light stabilizers|Plasticizers|Colorants	Packaging, including food contact materials|Building materials|Agriculture, aquaculture and fisheries	Yes	No	No	No	No
732	CAS:120-80-9	CAS:120-80-9|CAS:16474-89-8|CAS:16474-90-1|CAS:37349-32-9	1,2-Benzenediol	Colorants	Packaging, including food contact materials|Agriculture, aquaculture and fisheries	Yes	No	No	Yes	No	Faeces|Plasma|Urine
733	CAS:120-85-4	CAS:120-85-4|CAS:131022-13-4	Piperazine, 1,2,4-trimethyl-	Catalysts	Packaging, including food contact materials	No	No	No	No	No
734	CAS:120-93-4	CAS:120-93-4|CAS:76895-63-1	2-Imidazolidinone	Plasticizers	Packaging, including food contact materials|Electrical and electronic equipment|Agriculture, aquaculture and fisheries	No	No	No	No	No
735	CAS:12001-26-2	CAS:12001-26-2|CAS:361539-60-8|CAS:53112-50-8|CAS:56902-41-1|CAS:639464-57-6|CAS:65589-45-9|CAS:66814-58-2|CAS:66814-59-3|CAS:68859-13-2|CAS:69237-33-8|CAS:71587-16-1	Mica-group minerals	Cross-linkers|Fillers|Light stabilizers|Lubricants|Colorants	Personal care and household products|Agriculture, aquaculture and fisheries|Packaging, including food contact materials|Building materials|Toys and other children's products|Electrical and electronic equipment|Furniture	Yes	No	No	No	No
736	CAS:12002-03-8	CAS:11075-32-4|CAS:12002-03-8|CAS:1299-88-3	C.I. Pigment Green 21	Biocides|Colorants	Agriculture, aquaculture and fisheries	No	No	Yes	No	No
737	CAS:12003-38-2	CAS:12003-38-2|CAS:137228-74-1|CAS:144414-75-5	Fluorphlogopite (Mg3K[AlF2O(SiO3)3])	Biocides|Fillers|Colorants	Packaging, including food contact materials|Agriculture, aquaculture and fisheries	No	No	No	No	No
738	CAS:12004-14-7	CAS:12004-14-7|CAS:219532-97-5	Aluminum calcium oxide sulfate (Al2Ca6O6(SO4)3)	Lubricants|Fillers|Colorants	Packaging, including food contact materials	No	No	No	No	No
739	CAS:12005-75-3	CAS:12005-75-3|CAS:900531-39-7	Copper arsenide (Cu3As)	Biocides|Colorants		No	No	Yes	No	No
740	CAS:12005-81-1	CAS:12005-81-1|CAS:2092999-60-3	Dysprosium arsenide (DyAs)	Biocides|Colorants		No	No	Yes	No	No
741	CAS:12005-88-8	CAS:12005-88-8	Iron arsenide (Fe2As)	Biocides|Colorants		No	No	Yes	No	No
742	CAS:12005-89-9	CAS:12005-89-9	Gadolinium arsenide (GdAs)	Biocides|Colorants		No	No	Yes	No	No
743	CAS:12005-92-4	CAS:12005-92-4	Holmium arsenide (HoAs)	Biocides|Colorants		No	No	Yes	No	No
744	CAS:12005-94-6	CAS:12005-94-6	Lutetium arsenide (LuAs)	Biocides|Colorants		No	No	Yes	No	No
745	CAS:12005-95-7	CAS:1016982-35-6|CAS:12005-95-7	Manganese arsenide (MnAs)	Biocides|Colorants		No	No	Yes	No	No
746	CAS:12005-96-8	CAS:12005-96-8	Manganese arsenide (Mn2As)	Biocides|Colorants		No	No	Yes	No	No
747	CAS:12006-08-5	CAS:12006-08-5	Terbium arsenide (TbAs)	Biocides|Colorants		No	No	Yes	No	No
748	CAS:12006-09-6	CAS:12006-09-6	Thallium arsenide (TlAs)	Biocides|Colorants		No	No	Yes	No	No
749	CAS:12006-10-9	CAS:12006-10-9	Thulium arsenide (TmAs)	Biocides|Colorants		No	No	Yes	No	No
750	CAS:12006-12-1	CAS:12006-12-1	Ytterbium arsenide (YbAs)	Biocides|Colorants		No	No	Yes	No	No
751	CAS:12006-15-4	CAS:12006-15-4|CAS:130917-47-4	Cadmium arsenide (Cd3As2)	Biocides|Light stabilizers|Colorants		No	No	Yes	No	No
752	CAS:12006-21-2	CAS:1032564-26-3|CAS:12006-21-2	Iron, diarsoranylidyne-	Biocides|Colorants		No	No	Yes	No	No
753	CAS:12006-40-5	CAS:12006-40-5	Zinc arsenide (Zn3As2)	Biocides|Colorants		No	No	Yes	No	No
754	CAS:120068-37-3	CAS:120068-37-3|CAS:53763-08-9	1H-Pyrazole-3-carbonitrile, 5-amino-1-[2,6-dichloro-4-(trifluoromethyl)phenyl]-4-[(trifluoromethyl)sulfinyl]-	Biocides	Agriculture, aquaculture and fisheries	No	No	No	No	Yes
755	CAS:12007-89-5	CAS:12007-89-5|CAS:1315338-39-6|CAS:154855-73-9	Ammonium boron oxide ((NH4)B5O8)	Fillers|Flame retardants	Packaging, including food contact materials	No	No	No	No	No
756	CAS:12007-92-0	CAS:12007-92-0|CAS:1473420-34-6|CAS:163751-28-8|CAS:1800499-96-0|CAS:39326-63-1|CAS:933447-02-0	Boron sodium oxide (B5NaO8)	Biocides|Lubricants|Fillers|Colorants	Agriculture, aquaculture and fisheries	No	No	No	No	No
757	CAS:12008-39-8	CAS:12008-39-8	Boron potassium oxide (B8K2O13)	Biocides|Lubricants|Fillers|Colorants		No	No	No	No	No
758	CAS:12008-41-2	CAS:12008-41-2|CAS:1628260-45-6|CAS:163751-31-3|CAS:180472-48-4|CAS:37195-63-4	Boron sodium oxide (B8Na2O13)	Biocides|Fillers|Lubricants|Colorants|Flame retardants	Packaging, including food contact materials|Agriculture, aquaculture and fisheries	Yes	Yes	No	No	No
759	CAS:12013-69-3	CAS:10101-44-7|CAS:12013-69-3|CAS:851754-81-9	Plumbate (PbO44-), calcium (1:2), (T-4)-	Colorants		No	No	Yes	No	No
760	CAS:12014-14-1	CAS:12014-14-1	Cadmium titanium oxide (CdTiO3)	Light stabilizers|Colorants		No	No	Yes	No	No
761	CAS:12014-28-7	CAS:12014-28-7	Cadmium phosphide (Cd3P2)	Light stabilizers|Colorants		No	No	Yes	No	No
762	CAS:12014-29-8	CAS:12014-29-8	Antimony, compd. with cadmium (2:3)	Light stabilizers|Colorants		No	No	Yes	No	No
763	CAS:12014-56-1	CAS:12014-56-1	Cerium hydroxide (Ce(OH)4), (T-4)-	Plasticizers	Packaging, including food contact materials	No	No	No	No	No
764	CAS:12014-93-6	CAS:12014-93-6	Cerium sulfide (Ce2S3)	Colorants	Packaging, including food contact materials	No	No	No	No	No
765	CAS:120144-90-3	CAS:120144-90-3	Poly[oxy(methylaluminio)] (9CI)	Catalysts|Cross-linkers		No	No	No	No	No
766	CAS:12018-01-8	CAS:12018-01-8|CAS:1310414-90-4	Chromium oxide (CrO2)	Catalysts|Colorants	Packaging, including food contact materials	Yes	No	No	No	No
767	CAS:12022-37-6	CAS:12022-37-6	Lepidocrocite (Fe(OH)O) (9CI)	Colorants		No	No	No	No	No
768	CAS:12023-27-7	CAS:12023-27-7	Iron titanium oxide (Fe2TiO5)	Fillers|Colorants		No	No	No	No	No
769	CAS:12023-91-5	CAS:1073429-86-3|CAS:12023-91-5|CAS:1246459-30-2|CAS:1629775-70-7|CAS:188571-99-5|CAS:1942054-79-6|CAS:204655-49-2|CAS:2079023-54-2|CAS:232599-64-3|CAS:782491-50-3|CAS:858072-00-1	Iron strontium oxide (Fe12SrO19)	Fillers|Colorants	Electrical and electronic equipment	Yes	No	No	No	No
770	CAS:12027-96-2	CAS:12027-96-2|CAS:132822-49-2|CAS:1686144-42-2	Stannate (Sn(OH)62-), zinc (1:1), (OC-6-11)-	Flame retardants	Packaging, including food contact materials	No	No	No	No	No
771	CAS:12031-49-1	CAS:12031-49-1|CAS:39407-95-9	Lanthanum sulfide (La2S3)	Colorants		No	No	No	No	No
772	CAS:12032-20-1	CAS:12032-20-1|CAS:1350899-15-8|CAS:1400873-08-6|CAS:1581258-67-4	Lutetium oxide (Lu2O3)	Colorants		No	No	No	No	No
773	CAS:12032-75-6	CAS:12032-75-6|CAS:912348-71-1	Manganese yttrium oxide (MnYO3)	Colorants		No	No	No	No	No
774	CAS:12033-89-5	CAS:11113-86-3|CAS:115950-29-3|CAS:12033-89-5|CAS:1342889-65-9|CAS:1609456-82-7|CAS:1640113-09-2|CAS:254906-02-0|CAS:274915-53-6|CAS:329042-21-9|CAS:331285-12-2|CAS:37248-41-2|CAS:478270-75-6|CAS:53095-88-8|CAS:817163-71-6|CAS:882528-57-6|CAS:890090-52-5|CAS:916792-35-3	Silicon nitride (Si3N4)	Lubricants|Fillers|Colorants	Packaging, including food contact materials	Yes	No	No	No	No
775	CAS:12036-37-2	CAS:12036-37-2|CAS:132822-50-5|CAS:1799617-59-6|CAS:265998-56-9	Tin zinc oxide (SnZnO3)	Flame retardants	Packaging, including food contact materials	No	No	No	No	No
776	CAS:12036-76-9	CAS:12036-76-9	Lead oxide sulfate (Pb2O(SO4))	Heat stabilizers|Colorants	Packaging, including food contact materials	No	Yes	Yes	No	No
777	CAS:12037-29-5	CAS:12037-29-5|CAS:1257527-99-3|CAS:1632411-85-8|CAS:2222844-19-9	Praseodymium oxide (Pr6O11)	Colorants		No	No	No	No	No
778	CAS:12040-58-3	CAS:12040-58-3|CAS:12634-09-2	Boric acid, calcium salt	Fillers|Colorants	Packaging, including food contact materials|Agriculture, aquaculture and fisheries	No	No	No	No	No
779	CAS:12042-91-0	CAS:12042-91-0|CAS:183257-07-0|CAS:1980845-19-9	Aluminum chloride hydroxide (Al2Cl(OH)5)	Fragrances|Colorants	Packaging, including food contact materials|Personal care and household products|Agriculture, aquaculture and fisheries	Yes	No	No	No	No
780	CAS:12044-16-5	CAS:1032564-28-5|CAS:12044-16-5|CAS:12505-63-4	Iron arsenide (FeAs)	Biocides|Colorants		No	No	Yes	No	No
781	CAS:12044-20-1	CAS:107636-81-7|CAS:12044-20-1	Gallium arsenide phosphide (Ga2AsP)	Biocides|Colorants		No	No	Yes	No	No
782	CAS:12044-21-2	CAS:12044-21-2	Potassium arsenide (K3As)	Biocides|Colorants		No	No	Yes	No	No
783	CAS:12044-22-3	CAS:12044-22-3|CAS:12380-33-5	Lithium arsenide (Li3As)	Biocides|Colorants		No	No	Yes	No	No
784	CAS:12044-25-6	CAS:12044-25-6|CAS:1685247-26-0	Sodium arsenide (Na3As)	Biocides|Colorants		No	No	Yes	No	No
785	CAS:12044-28-9	CAS:12044-28-9	Praseodymium arsenide (PrAs)	Biocides|Colorants		No	No	Yes	No	No
786	CAS:12044-42-7	CAS:12044-42-7	Cobalt arsenide (CoAs2)	Biocides|Colorants		No	No	Yes	No	No
787	CAS:12044-49-4	CAS:12044-49-4	Magnesium arsenide (Mg3As2)	Biocides|Colorants		No	No	Yes	No	No
788	CAS:12044-52-9	CAS:12044-52-9	Platinum arsenide (PtAs2) (7CI,8CI,9CI)	Biocides|Colorants		No	No	Yes	No	No
789	CAS:12044-54-1	CAS:12044-54-1	Arsenic telluride (As2Te3)	Biocides|Colorants		No	No	Yes	No	No
790	CAS:12044-55-2	CAS:12044-55-2|CAS:1694652-97-5	Zinc arsenide (ZnAs2)	Biocides|Colorants		No	No	Yes	No	No
791	CAS:12044-79-0	CAS:12044-29-0|CAS:12044-79-0|CAS:1303-32-8|CAS:2411280-33-4	Arsino, thioxo- (9CI)	Biocides|Colorants		No	No	Yes	No	No
792	CAS:12045-63-5	CAS:1088528-17-9|CAS:12045-63-5|CAS:1301243-49-1|CAS:1383706-94-2|CAS:1428333-90-7|CAS:1439384-78-7|CAS:161088-90-0|CAS:1611441-08-7|CAS:1615228-13-1|CAS:1644294-53-0|CAS:1809784-78-8|CAS:1821115-24-5|CAS:2119569-60-5|CAS:2295712-67-1|CAS:681215-79-2|CAS:827581-01-1	Titanium boride (TiB2)	Fillers|Colorants		No	No	No	No	No
793	CAS:12047-11-9	CAS:100629-77-4|CAS:1201913-34-9|CAS:12047-11-9|CAS:2031175-43-4|CAS:2102514-28-1|CAS:2408484-56-8|CAS:2409672-84-8|CAS:2414551-09-8|CAS:58033-61-7	Barium iron oxide (BaFe12O19)	Fillers|Colorants		Yes	No	No	No	No
794	CAS:12049-47-7	CAS:12049-47-7|CAS:1227510-11-3	Manganate (MnO21-), calcium (2:1)	Colorants		No	No	No	No	No
795	CAS:1205-17-0	CAS:1205-17-0	1,3-Benzodioxole-5-propanal, Î±-methyl-	Fragrances	Personal care and household products|Transport|Agriculture, aquaculture and fisheries	No	No	No	No	No
796	CAS:120515-20-0	CAS:120515-20-0	2-Propenoic acid, 1,1'-(2-methyl-1,8-octanediyl) ester	Viscosity modifiers		No	No	No	No	No
797	CAS:12052-28-7	CAS:12052-28-7|CAS:12789-08-1|CAS:1380442-99-8|CAS:1648693-02-0|CAS:1788033-44-2|CAS:200810-31-7	Cobalt iron oxide (CoFe2O4)	Colorants		No	No	No	No	No
798	CAS:12057-74-8	CAS:12057-74-8	Magnesium phosphide (Mg3P2)	Biocides	Agriculture, aquaculture and fisheries	No	No	No	No	No
799	CAS:120570-77-6	CAS:120570-77-6	Ethanol, 2,2'-oxybis-, 1,1'-diformate	Biocides|Fillers|Lubricants|Fragrances|Colorants		No	No	No	No	No
800	CAS:12060-58-1	CAS:12060-58-1|CAS:1343402-74-3|CAS:509148-61-2|CAS:733704-06-8	Samarium oxide (Sm2O3)	Colorants		No	No	No	No	No
801	CAS:12062-81-6	CAS:12062-81-6	Iron manganese oxide (FeMnO3)	Biocides|Fillers|Lubricants|Fragrances|Colorants|Pigments	Packaging, including food contact materials	Yes	No	No	No	No
802	CAS:12064-62-9	CAS:12064-62-9|CAS:1431942-45-8|CAS:477602-54-3	Gadolinium oxide (Gd2O3)	Colorants		No	No	No	No	No
803	CAS:12065-90-6	CAS:12065-90-6	Lead oxide sulfate (Pb5O4(SO4))	Heat stabilizers|Light stabilizers	Packaging, including food contact materials	Yes	Yes	Yes	No	No
804	CAS:12068-56-3	CAS:11074-27-4|CAS:12068-56-3|CAS:124567-02-8|CAS:163611-03-8|CAS:164525-31-9|CAS:1882889-07-7|CAS:220914-47-6|CAS:2222711-73-9|CAS:64885-48-9	Aluminum oxide silicate (Al6O5(SiO4)2)	Fillers|Colorants	Packaging, including food contact materials|Building materials	Yes	No	No	No	No
805	CAS:12068-61-0	CAS:12068-61-0|CAS:12523-34-1	Nickel arsenide (NiAs2) (6CI,8CI,9CI)	Biocides|Colorants		No	No	Yes	No	No
806	CAS:12068-86-9	CAS:12068-86-9|CAS:200810-32-8	Iron magnesium oxide (Fe2MgO4)	Fillers|Colorants	Packaging, including food contact materials|Electrical and electronic equipment|Agriculture, aquaculture and fisheries	No	No	No	No	No
807	CAS:12069-69-1	CAS:1036286-41-5|CAS:12069-69-1|CAS:1344-66-7|CAS:138210-92-1|CAS:1821514-05-9|CAS:2108065-66-1|CAS:2130903-30-7|CAS:37396-60-4|CAS:39361-73-4|CAS:866114-86-5	Copper, [Î¼-[carbonato(2-)-ÎºO:ÎºO']]dihydroxydi-	Biocides|Lubricants|Fillers|Colorants	Agriculture, aquaculture and fisheries	Yes	No	No	No	No
808	CAS:12070-08-5	CAS:11130-15-7|CAS:11130-16-8|CAS:1150312-85-8|CAS:12070-08-5|CAS:1207975-93-6|CAS:122727-54-2|CAS:149424-32-8|CAS:165390-90-9|CAS:56780-56-4	Titanium carbide (TiC)	Fillers|Colorants	Packaging, including food contact materials	No	No	No	No	No
809	CAS:12075-68-2	CAS:12075-68-2|CAS:132071-39-7|CAS:22853-46-9|CAS:33075-37-5|CAS:55949-15-0|CAS:8065-64-3|CAS:8067-60-5	Aluminum, di-Î¼-chlorochlorotriethyldi-	Catalysts|Cross-linkers	Packaging, including food contact materials	Yes	No	No	No	No
810	CAS:120962-03-0	CAS:120962-03-0	Canola oil	Plasticizers|Lubricants|Fragrances	Packaging, including food contact materials|Personal care and household products|Agriculture, aquaculture and fisheries	Yes	No	No	No	No
811	CAS:121-03-9	CAS:121-03-9	Benzenesulfonic acid, 2-methyl-5-nitro-	Colorants		Yes	No	No	No	No
812	CAS:121-14-2	CAS:121-14-2	Benzene, 1-methyl-2,4-dinitro-	Plasticizers|Colorants	Packaging, including food contact materials	Yes	Yes	No	Yes	Yes
813	CAS:121-32-4	CAS:121-32-4	Benzaldehyde, 3-ethoxy-4-hydroxy-	Lubricants	Packaging, including food contact materials|Personal care and household products|Transport|Agriculture, aquaculture and fisheries	Yes	No	No	No	No
814	CAS:121-33-5	CAS:121-33-5|CAS:52447-63-9|CAS:8014-42-4	Benzaldehyde, 4-hydroxy-3-methoxy-	Biocides|Lubricants|Fragrances	Personal care and household products|Transport|Agriculture, aquaculture and fisheries|Packaging, including food contact materials|Toys and other children's products	Yes	No	No	No	No
815	CAS:121-44-8	CAS:1200828-44-9|CAS:121-44-8|CAS:144514-14-7|CAS:1633017-83-0|CAS:168277-99-4|CAS:172227-74-6|CAS:2011746-49-7|CAS:449752-61-8|CAS:750564-56-8	Ethanamine, N,N-diethyl-	Catalysts|Cross-linkers|Fillers|Light stabilizers|Lubricants|Colorants	Personal care and household products|Agriculture, aquaculture and fisheries|Packaging, including food contact materials|Building materials|Toys and other children's products	Yes	No	No	No	No
816	CAS:121-57-3	CAS:121-57-3|CAS:856062-06-1	Benzenesulfonic acid, 4-amino-	Plasticizers	Packaging, including food contact materials|Agriculture, aquaculture and fisheries	Yes	No	No	No	No
817	CAS:121-69-7	CAS:121-69-7|CAS:162744-63-0|CAS:168153-21-7|CAS:171745-67-8	Benzenamine, N,N-dimethyl-	Biocides|Catalysts|Cross-linkers|Fillers|Light stabilizers|Lubricants|Fragrances|Colorants	Packaging, including food contact materials	Yes	No	No	No	No
818	CAS:121-79-9	CAS:121-79-9|CAS:56274-95-4	Benzoic acid, 3,4,5-trihydroxy-, propyl ester	Light stabilizers|Antioxidants	Packaging, including food contact materials|Personal care and household products|Agriculture, aquaculture and fisheries	No	No	No	No	No
819	CAS:121-91-5	CAS:121-91-5|CAS:2088100-84-7|CAS:55185-18-7	1,3-Benzenedicarboxylic acid	Biocides|Fillers|Lubricants|Plasticizers|Colorants	Packaging, including food contact materials|Agriculture, aquaculture and fisheries	Yes	No	No	No	No
820	CAS:12108-13-3	CAS:12108-13-3|CAS:41536-42-9	Manganese, tricarbonyl[(1,2,3,4,5-Î·)-1-methyl-2,4-cyclopentadien-1-yl]-	Lubricants	Packaging, including food contact materials|Transport	Yes	No	No	No	No
821	CAS:121158-58-5	CAS:121158-58-5	Phenol, dodecyl-, branched	Lubricants	Packaging, including food contact materials|Transport	No	Yes	No	No	No
822	CAS:121177-93-3	CAS:121177-93-3	2-Propenoic acid, 2-methyl-, (dimethoxymethylsilyl)methyl ester	Fillers		No	No	No	No	No
823	CAS:12120-15-9	CAS:12120-15-9	Platinum, (Î·2-ethene)bis(triphenylphosphine)-	Catalysts		No	No	No	No	No
824	CAS:12124-97-9	CAS:101215-76-3|CAS:12124-97-9|CAS:14216-86-5|CAS:204322-88-3|CAS:252189-56-3|CAS:357290-88-1|CAS:7789-32-4|CAS:80209-35-4	Ammonium bromide ((NH4)Br)	Biocides|Catalysts|Antioxidants|Colorants|Flame retardants	Packaging, including food contact materials|Personal care and household products|Agriculture, aquaculture and fisheries	Yes	No	No	No	No
825	CAS:121246-28-4	CAS:121246-28-4|CAS:135730-81-3	1,3,5-Triazine-2,4,6-triamine, N2,N4,N6-tris[4-[(1,4-dimethylpentyl)amino]phenyl]-	Antioxidants	Packaging, including food contact materials	No	No	No	No	No
826	CAS:12125-02-9	CAS:12125-02-9|CAS:1260366-18-4|CAS:127634-24-6|CAS:128532-42-3|CAS:154383-48-9|CAS:15630-61-2|CAS:20548-08-7|CAS:50295-88-0|CAS:55871-05-1|CAS:75944-36-4|CAS:867060-75-1|CAS:89485-84-7|CAS:89485-85-8	Ammonium chloride ((NH4)Cl)	Biocides|Catalysts|Cross-linkers|Fragrances|Viscosity modifiers	Personal care and household products|Agriculture, aquaculture and fisheries|Packaging, including food contact materials|Building materials|Electrical and electronic equipment|Furniture	Yes	No	No	No	Yes
827	CAS:12125-28-9	CAS:1001160-66-2|CAS:12125-28-9	Magnesium carbonate hydroxide	Fillers|Viscosity modifiers	Packaging, including food contact materials|Personal care and household products|Agriculture, aquaculture and fisheries	Yes	No	No	No	No
828	CAS:12134-66-6	CAS:12063-15-9|CAS:12134-66-6	Maghemite (Fe2O3)	Colorants		No	No	No	No	No
829	CAS:12136-45-7	CAS:12136-45-7|CAS:1242458-87-2|CAS:1343-95-9|CAS:1884258-64-3|CAS:37382-43-7	Potassium oxide (K2O)	Catalysts|Cross-linkers|Fillers|Colorants	Packaging, including food contact materials|Personal care and household products|Building materials	Yes	No	No	No	No
830	CAS:1213789-63-9	CAS:1213789-63-9	Amines, C16-18 and C16-18-unsatd. alkyl	Lubricants|Colorants		No	No	No	No	No
831	CAS:12139-22-9	CAS:12139-22-9|CAS:170904-52-6	Cadmium peroxide (Cd(O2))	Light stabilizers|Colorants		No	No	Yes	No	No
832	CAS:12139-23-0	CAS:12139-23-0	Cadmium zirconium oxide (CdZrO3)	Light stabilizers|Colorants		No	No	Yes	No	No
833	CAS:12141-20-7	CAS:12141-20-7	Lead oxide phosphonate (Pb3O2(HPO3))	Antioxidants|Heat stabilizers|Lubricants|Light stabilizers|Other stabilizers|Colorants	Packaging, including food contact materials|Building materials	Yes	Yes	Yes	No	No
834	CAS:12141-46-7	CAS:12141-46-7|CAS:1237627-97-2|CAS:1260223-11-7|CAS:12758-14-4|CAS:1399049-88-7|CAS:1433820-22-4|CAS:167952-93-4|CAS:2172796-02-8|CAS:2241363-26-6|CAS:2305669-95-6|CAS:55012-98-1|CAS:848952-50-1	Aluminum oxide silicate (Al2O(SiO4))	Fillers|Colorants	Personal care and household products|Transport|Agriculture, aquaculture and fisheries|Packaging, including food contact materials|Building materials	Yes	No	No	No	No
835	CAS:12148-49-1	CAS:12148-49-1|CAS:23225-99-2	Zirconium, dichlorobis[(1,2,3,3a,7a-Î·)-1H-inden-1-yl]-	Catalysts|Cross-linkers		No	No	No	No	No
836	CAS:12158-74-6	CAS:12158-74-6|CAS:1853208-76-0	Copper hydroxide phosphate (Cu2(OH)(PO4))	Fillers|Colorants	Packaging, including food contact materials	No	No	No	No	No
837	CAS:12163-45-0	CAS:12163-45-0|CAS:1800243-50-8|CAS:210909-84-5|CAS:683228-95-7	Manganese strontium oxide (MnSrO3)	Colorants		No	No	No	No	No
838	CAS:12173-47-6	CAS:12173-47-6|CAS:12332-06-8|CAS:12601-15-9|CAS:52410-55-6|CAS:59515-32-1|CAS:59764-27-1|CAS:68084-70-8|CAS:68084-71-9	Hectorite ((Mg2.67Li0.33)Si4Na0.33[F0.5-1(OH)0-0.5]2O10)	Fillers|Colorants	Packaging, including food contact materials|Personal care and household products|Building materials|Agriculture, aquaculture and fisheries	Yes	No	No	No	No
839	CAS:12179-04-3	CAS:1039387-28-4|CAS:1186126-94-2|CAS:12179-04-3|CAS:1262222-68-3|CAS:1262281-54-8|CAS:1262426-51-6|CAS:910783-72-1|CAS:950582-74-8	Boron sodium oxide (B4Na2O7), hydrate (1:5)	Biocides|Light stabilizers|Lubricants|Other stabilizers|Colorants|Flame retardants|Antistatic agents	Packaging, including food contact materials|Personal care and household products|Building materials|Agriculture, aquaculture and fisheries	Yes	Yes	No	No	No
840	CAS:12185-64-7	CAS:12157-51-6|CAS:12185-64-7	Cadmium chloride phosphate (Cd5Cl(PO4)3)	Light stabilizers|Colorants		No	No	Yes	No	No
841	CAS:12187-14-3	CAS:12187-14-3|CAS:2347544-31-2	Cadmium niobium oxide (Cd2Nb2O7)	Light stabilizers|Colorants		No	No	Yes	No	No
842	CAS:1218787-30-4	CAS:1218787-30-4	Ethanol, 2,2'-iminobis-, N-C16-18-alkyl derivs.	Lubricants|Antistatic agents|Antioxidants		No	No	No	No	No
843	CAS:1218787-32-6	CAS:1218787-32-6	Ethanol, 2,2'-iminobis-, N-(C16-18 and C18-unsatd. alkyl) derivs.	Lubricants|Antistatic agents		No	No	No	No	No
844	CAS:12188-41-9	CAS:12188-41-9	Brookite (TiO2) (9CI)	Fillers|Colorants		No	No	No	No	No
845	CAS:121888-68-4	CAS:121888-68-4	Quaternary ammonium compounds, benzyl(hydrogenated tallow alkyl)dimethyl, stearates, salts with bentonite	Cross-linkers|Lubricants|Fillers|Colorants	Packaging, including food contact materials|Building materials|Agriculture, aquaculture and fisheries	No	No	No	No	No
846	CAS:122-14-5	CAS:122-14-5|CAS:12764-87-3|CAS:54182-70-6|CAS:94650-98-3	Phosphorothioic acid, O,O-dimethyl O-(3-methyl-4-nitrophenyl) ester	Biocides	Agriculture, aquaculture and fisheries	No	No	No	No	Yes
847	CAS:122-18-9	CAS:122-18-9|CAS:52628-07-6|CAS:60484-28-8|CAS:89004-36-4	Benzenemethanaminium, N-hexadecyl-N,N-dimethyl-, chloride (1:1)	Biocides	Packaging, including food contact materials|Personal care and household products|Agriculture, aquaculture and fisheries	No	No	No	No	No
848	CAS:122-19-0	CAS:122-19-0|CAS:37243-60-0|CAS:60650-76-2|CAS:89004-38-6	Benzenemethanaminium, N,N-dimethyl-N-octadecyl-, chloride (1:1)	Biocides	Electrical and electronic equipment|Agriculture, aquaculture and fisheries|Personal care and household products	Yes	No	No	No	No
849	CAS:122-20-3	CAS:122-20-3	2-Propanol, 1,1',1''-nitrilotris-	Biocides|Cross-linkers|Fillers|Antioxidants|Light stabilizers|Lubricants|Colorants|Flame retardants|Antistatic agents	Packaging, including food contact materials|Personal care and household products|Building materials|Agriculture, aquaculture and fisheries	Yes	No	No	No	No
850	CAS:122-32-7	CAS:122-32-7|CAS:124330-00-3|CAS:1352879-45-8|CAS:24016-60-2|CAS:41755-78-6	9-Octadecenoic acid (9Z)-, 1,1',1''-(1,2,3-propanetriyl) ester	Biocides|Fillers|Lubricants|Fragrances|Plasticizers|Colorants	Packaging, including food contact materials|Personal care and household products|Agriculture, aquaculture and fisheries	Yes	No	No	No	No
851	CAS:122-37-2	CAS:122-37-2|CAS:2388535-72-4	Phenol, 4-(phenylamino)-	Antioxidants		No	No	No	No	No
852	CAS:122-39-4	CAS:1135443-74-1|CAS:122-39-4	Benzenamine, N-phenyl-	Biocides|Antioxidants|Light stabilizers|Lubricants|Colorants	Packaging, including food contact materials|Transport|Agriculture, aquaculture and fisheries	Yes	No	No	Yes	No
853	CAS:122-40-7	CAS:122-40-7	Heptanal, 2-(phenylmethylene)-	Fragrances	Personal care and household products|Transport|Agriculture, aquaculture and fisheries|Packaging, including food contact materials|Toys and other children's products	Yes	No	No	No	No
854	CAS:122-51-0	CAS:122-51-0	Ethane, 1,1',1''-[methylidynetris(oxy)]tris-	Fragrances|Fillers|Colorants	Packaging, including food contact materials|Agriculture, aquaculture and fisheries	Yes	No	No	No	No
855	CAS:122-52-1	CAS:122-52-1	Phosphorous acid, triethyl ester	Lubricants	Packaging, including food contact materials	Yes	No	No	No	No
856	CAS:122-60-1	CAS:122-60-1|CAS:66527-93-3	Oxirane, 2-(phenoxymethyl)-	Heat stabilizers|Light stabilizers	Packaging, including food contact materials|Building materials|Electrical and electronic equipment	No	No	No	Yes	No
857	CAS:122-62-3	CAS:122-62-3|CAS:131170-17-7|CAS:28986-40-5	Decanedioic acid, 1,10-bis(2-ethylhexyl) ester	Biocides|Fillers|Lubricants|Fragrances|Plasticizers|Colorants	Packaging, including food contact materials|Personal care and household products|Transport	Yes	No	No	No	No
858	CAS:122-63-4	CAS:122-63-4	Propanoic acid, phenylmethyl ester	Fragrances	Packaging, including food contact materials|Personal care and household products|Transport|Agriculture, aquaculture and fisheries	No	No	No	No	No
859	CAS:122-66-7	CAS:122-66-7	Hydrazine, 1,2-diphenyl-	Colorants	Packaging, including food contact materials	No	No	No	Yes	No
860	CAS:122-78-1	CAS:122-78-1	Phenylacetaldehyde	Fragrances	Packaging, including food contact materials|Personal care and household products|Transport|Agriculture, aquaculture and fisheries	No	No	No	No	No
861	CAS:122-99-6	CAS:1020398-73-5|CAS:122-99-6|CAS:37220-49-8|CAS:56257-90-0	Ethanol, 2-phenoxy-	Biocides|Fillers|Light stabilizers|Lubricants|Fragrances|Plasticizers|Colorants|Antistatic agents	Personal care and household products|Agriculture, aquaculture and fisheries|Packaging, including food contact materials|Building materials|Toys and other children's products|Electrical and electronic equipment	Yes	No	No	No	No
862	CAS:12202-17-4	CAS:12202-17-4|CAS:33011-59-5|CAS:50816-00-7|CAS:65863-24-3	Lead oxide sulfate (Pb4O3(SO4))	Heat stabilizers|Light stabilizers|Colorants	Packaging, including food contact materials	Yes	Yes	Yes	No	No
863	CAS:12213-69-3	CAS:12213-69-3|CAS:12213-70-6	Benzothiazolium, 2-[4-(dimethylamino)phenyl]-3,6-dimethyl-, molybdatetungstatephosphate, mixt. with N-[4-[[4-(diethylamino)phenyl]phenylmethylene]-2,5-cyclohexadien-1-ylidene]-N-ethylethanaminium molybdatetungstatephosphate	Light stabilizers|Colorants		No	No	Yes	No	No
864	CAS:12214-12-9	CAS:12214-12-9	Cadmium selenide sulfide (Cd2SeS)	Light stabilizers|Colorants	Building materials	No	No	Yes	No	No
865	CAS:12217-14-0	CAS:12217-14-0	C.I. Acid Black 29	Colorants		No	No	No	No	No
866	CAS:12217-38-8	CAS:12217-38-8|CAS:141490-07-5|CAS:385816-17-1	Benzenesulfonic acid, 2,5-dichloro-4-[4-[2-[2-[(ethylphenylamino)sulfonyl]phenyl]diazenyl]-4,5-dihydro-3-methyl-5-oxo-1H-pyrazol-1-yl]-, sodium salt (1:1)	Colorants		No	No	No	No	No
867	CAS:12217-80-0	CAS:12217-80-0|CAS:12222-94-5|CAS:329320-45-8|CAS:3316-13-0|CAS:477217-10-0|CAS:705249-99-6|CAS:76416-97-2	1H-Naphth[2,3-f]isoindole-1,3,5,10(2H)-tetrone, 4,11-diamino-2-(3-methoxypropyl)-	Colorants	Packaging, including food contact materials	No	No	No	No	No
868	CAS:12219-01-1	CAS:12219-01-1|CAS:226923-94-0	C.I. Acid Black 131	Colorants		No	No	No	No	No
869	CAS:12219-02-2	CAS:12219-02-2	C.I. Acid Black 132	Colorants		No	No	No	No	No
870	CAS:12219-56-6	CAS:12219-56-6	C.I. Acid Brown 112 (8CI,9CI)	Colorants		No	No	No	No	No
871	CAS:1222-05-5	CAS:1222-05-5|CAS:80450-66-4	Cyclopenta[g]-2-benzopyran, 1,3,4,6,7,8-hexahydro-4,6,6,7,8,8-hexamethyl-	Biocides|Fillers|Lubricants|Fragrances|Colorants	Personal care and household products|Transport|Agriculture, aquaculture and fisheries|Packaging, including food contact materials|Toys and other children's products	Yes	No	No	No	Yes	Adipose tissue
872	CAS:12220-06-3	CAS:12220-06-3|CAS:138069-17-7|CAS:60058-20-0	Benzenesulfonic acid, 4-[[4-[2-[2-methyl-4-[[(4-methylphenyl)sulfonyl]oxy]phenyl]diazenyl]phenyl]amino]-3-nitro-, sodium salt (1:1)	Colorants	Personal care and household products	No	No	No	No	No
873	CAS:12221-66-8	CAS:12221-66-8	C.I. Basic Red 42 (8CI,9CI)	Colorants		No	No	No	No	No
874	CAS:12221-86-2	CAS:12221-86-2	C.I. Basic Yellow 40	Colorants		No	No	No	No	No
875	CAS:12222-00-3	CAS:12222-00-3|CAS:74411-35-1|CAS:74411-36-2	Cuprate(4-), [Î¼-[[4,4'-[[3,3'-di(hydroxy-ÎºO)[1,1'-biphenyl]-4,4'-diyl]bis(2,1-diazenediyl-ÎºN1)]bis[3-(hydroxy-ÎºO)-2,7-naphthalenedisulfonato]](8-)]]di-, sodium (1:4)	Colorants		No	No	No	No	No
876	CAS:12222-02-5	CAS:12222-02-5	C.I. Direct Blue 160	Colorants		No	No	No	No	No
877	CAS:12224-02-1	CAS:107634-65-1|CAS:12224-02-1|CAS:12677-04-2|CAS:16470-25-0|CAS:41614-14-6|CAS:56509-04-7|CAS:66813-34-1	Benzenesulfonic acid, 2,2'-(1,2-ethenediyl)bis[5-[[4-[bis(2-hydroxyethyl)amino]-6-[(3-sulfophenyl)amino]-1,3,5-triazin-2-yl]amino]-, sodium salt (1:4)	Colorants		No	No	No	No	No
878	CAS:12224-16-7	CAS:12224-16-7	C.I. Fluorescent Brightener 151	Colorants		No	No	No	No	No
879	CAS:12224-92-9	CAS:12224-92-9	C.I. Pigment Green 15	Colorants		No	No	No	No	No
880	CAS:12224-98-5	CAS:1025784-96-6|CAS:12224-98-5|CAS:12238-18-5|CAS:12657-22-6|CAS:1326-01-8|CAS:57449-56-6|CAS:95917-90-1	Xanthylium, 9-[2-(ethoxycarbonyl)phenyl]-3,6-bis(ethylamino)-2,7-dimethyl-, molybdatetungstatephosphate	Colorants	Packaging, including food contact materials|Toys and other children's products|Electrical and electronic equipment	No	No	No	No	No
881	CAS:12225-06-8	CAS:12225-06-8|CAS:51919-77-8	2-Naphthalenecarboxamide, N-(2,3-dihydro-2-oxo-1H-benzimidazol-5-yl)-3-hydroxy-4-[2-[2-methoxy-5-[(phenylamino)carbonyl]phenyl]diazenyl]-	Biocides|Fillers|Lubricants|Colorants|Pigments	Packaging, including food contact materials	No	No	No	No	No
882	CAS:12225-08-0	CAS:12225-08-0|CAS:52001-74-8	2-Naphthalenecarboxamide, N-(2,3-dihydro-2-oxo-1H-benzimidazol-5-yl)-4-[2-[2,5-dimethoxy-4-[(methylamino)sulfonyl]phenyl]diazenyl]-3-hydroxy-	Colorants	Packaging, including food contact materials	No	No	No	No	No
883	CAS:12225-18-2	CAS:117742-91-3|CAS:12225-18-2|CAS:29278-08-8|CAS:477904-39-5|CAS:90452-23-6	Butanamide, N-(4-chloro-2,5-dimethoxyphenyl)-2-[2-[2,5-dimethoxy-4-[(phenylamino)sulfonyl]phenyl]diazenyl]-3-oxo-	Colorants	Packaging, including food contact materials|Agriculture, aquaculture and fisheries	No	No	No	No	No
884	CAS:12225-21-7	CAS:12225-21-7|CAS:12227-69-9|CAS:1342-48-9|CAS:15790-06-4|CAS:1809562-13-7|CAS:53026-63-4	C.I. Pigment Yellow 100	Biocides|Fillers|Lubricants|Fragrances|Colorants	Packaging, including food contact materials|Personal care and household products|Agriculture, aquaculture and fisheries	Yes	No	No	No	No
885	CAS:12226-78-7	CAS:12226-78-7	C.I. Solvent Blue 67	Colorants	Packaging, including food contact materials	No	No	No	No	No
886	CAS:12227-55-3	CAS:12227-55-3	C.I. Solvent Red 122	Colorants	Packaging, including food contact materials	No	No	No	No	No
887	CAS:12227-67-7	CAS:12227-67-7	C.I. Solvent Yellow 82	Colorants		No	No	No	No	No
888	CAS:12227-78-0	CAS:12227-78-0|CAS:157367-40-3|CAS:39290-73-8|CAS:53026-61-2|CAS:78729-86-9	Spiro[isobenzofuran-1(3H),9'-[9H]xanthen]-3-one, 3',6'-dihydroxy-2',4',5',7'-tetraiodo-, aluminum salt (3:2)	Biocides|Fillers|Lubricants|Fragrances|Colorants	Packaging, including food contact materials|Personal care and household products	No	No	No	No	No
889	CAS:12227-89-3	CAS:1187322-61-7|CAS:12227-89-3|CAS:58339-39-2|CAS:65777-20-0|CAS:65777-22-2|CAS:884660-79-1	C.I. Pigment Black 11	Cross-linkers|Fillers|Colorants	Packaging, including food contact materials|Building materials|Electrical and electronic equipment	No	No	No	No	No
890	CAS:12230-80-7	CAS:12230-80-7	Barium manganese oxide (BaMnO3)	Colorants		No	No	No	No	No
891	CAS:12235-72-2	CAS:12235-72-2	C.I. Direct Blue 173	Colorants		No	No	No	No	No
892	CAS:12236-03-2	CAS:12236-03-2	C.I. Disperse Orange 47	Colorants		No	No	No	No	No
893	CAS:12236-62-3	CAS:12236-62-3|CAS:1620407-64-8|CAS:50694-80-9	Butanamide, 2-[2-(4-chloro-2-nitrophenyl)diazenyl]-N-(2,3-dihydro-2-oxo-1H-benzimidazol-5-yl)-3-oxo-	Biocides|Fillers|Lubricants|Colorants|Pigments	Packaging, including food contact materials|Building materials|Agriculture, aquaculture and fisheries	No	No	No	No	No
894	CAS:12236-64-5	CAS:12236-64-5	2-Naphthalenecarboxamide, N-[4-(acetylamino)phenyl]-4-[2-[5-(aminocarbonyl)-2-chlorophenyl]diazenyl]-3-hydroxy-	Colorants	Packaging, including food contact materials	No	No	No	No	No
895	CAS:12237-22-8	CAS:12237-22-8|CAS:75634-73-0|CAS:934961-81-6	C.I. Solvent Black 27	Colorants		No	No	No	No	No
896	CAS:12237-27-3	CAS:12237-27-3	C.I. Solvent Red 119	Colorants		No	No	No	No	No
897	CAS:12237-30-8	CAS:12237-30-8	C.I. Solvent Orange 54	Colorants	Packaging, including food contact materials	No	No	No	No	No
898	CAS:12237-62-6	CAS:12237-62-6	C.I. Pigment Violet 27	Colorants	Packaging, including food contact materials	Yes	No	No	No	No
899	CAS:12237-63-7	CAS:12237-63-7	C.I. Pigment Red 169	Biocides|Lubricants|Fillers|Colorants	Packaging, including food contact materials	No	No	No	No	No
900	CAS:12238-31-2	CAS:12238-31-2|CAS:52233-01-9|CAS:84100-67-4	Manganate(1-), [4-[2-[4-chloro-5-methyl-2-(sulfo-ÎºO)phenyl]diazenyl-ÎºN1]-3-(hydroxy-ÎºO)-2-naphthalenecarboxylato(3-)]-, hydrogen (1:1)	Colorants	Packaging, including food contact materials	No	No	No	No	No
901	CAS:12239-87-1	CAS:12239-87-1|CAS:55819-50-6	Copper, [C-chloro-29H,31H-phthalocyaninato(2-)-ÎºN29,ÎºN30,ÎºN31,ÎºN32]-	Fillers|Colorants|Pigments	Packaging, including food contact materials|Electrical and electronic equipment|Toys and other children's products|Agriculture, aquaculture and fisheries	Yes	No	No	No	No
902	CAS:12240-15-2	CAS:12227-90-6|CAS:12240-15-2|CAS:445423-98-3|CAS:56110-51-1|CAS:82197-54-4	C.I. Pigment Blue 27	Colorants	Packaging, including food contact materials	No	No	No	No	No
903	CAS:122453-73-0	CAS:122453-73-0|CAS:937701-68-3	1H-Pyrrole-3-carbonitrile, 4-bromo-2-(4-chlorophenyl)-1-(ethoxymethyl)-5-(trifluoromethyl)-	Biocides	Agriculture, aquaculture and fisheries	No	No	No	No	No
904	CAS:12251-53-5	CAS:12251-53-5|CAS:13820-97-8|CAS:2410652-55-8	Aluminate (Al(OH)41-), sodium, (T-4)- (9CI)	Fillers|Flame retardants|Colorants		Yes	No	No	No	No
905	CAS:12254-85-2	CAS:12254-85-2	Chromium arsenide (Cr2As)	Biocides|Colorants		No	No	Yes	No	No
906	CAS:12254-88-5	CAS:12254-88-5	Erbium arsenide (ErAs)	Biocides|Colorants		No	No	Yes	No	No
907	CAS:12255-04-8	CAS:12255-04-8	Lanthanum arsenide (LaAs)	Biocides|Colorants		No	No	Yes	No	No
908	CAS:12255-08-2	CAS:12255-08-2	Niobium arsenide (NbAs)	Biocides|Colorants		No	No	Yes	No	No
909	CAS:12255-09-3	CAS:12255-09-3	Neodymium arsenide (NdAs)	Biocides|Colorants		No	No	Yes	No	No
910	CAS:12255-36-6	CAS:12255-36-6|CAS:12780-90-4	Antimony arsenide (Sb3As)	Biocides|Colorants		No	No	Yes	No	No
911	CAS:12255-39-9	CAS:12255-39-9	Samarium arsenide (SmAs)	Biocides|Colorants		No	No	Yes	No	No
912	CAS:12255-48-0	CAS:12255-48-0	Yttrium arsenide (YAs)	Biocides|Colorants		No	No	Yes	No	No
913	CAS:12255-50-4	CAS:12255-50-4	Barium arsenide (Ba3As2)	Biocides|Colorants		No	No	Yes	No	No
914	CAS:12255-53-7	CAS:12255-53-7	Calcium arsenide (Ca3As2)	Biocides|Colorants		No	No	Yes	No	No
915	CAS:12256-04-1	CAS:12256-04-1	Cobalt arsenide (CoAs3)	Biocides|Colorants		No	No	Yes	No	No
916	CAS:122586-52-1	CAS:122586-52-1|CAS:1321592-82-8|CAS:143376-53-8|CAS:1940184-27-9|CAS:2407845-85-4	Decanedioic acid, 1,10-bis[2,2,6,6-tetramethyl-1-(octyloxy)-4-piperidinyl] ester	Light stabilizers	Packaging, including food contact materials	No	No	No	No	No
917	CAS:12262-58-7	CAS:12262-58-7|CAS:31094-53-8|CAS:86329-08-0	Cyclohexanone, peroxide	Cross-linkers|Fillers|Light stabilizers	Packaging, including food contact materials	No	No	No	No	No
918	CAS:12267-73-1	CAS:12267-73-1	Boron sodium oxide (B4Na2O7), hydrate (1:?)	Biocides		Yes	Yes	No	No	No
919	CAS:1226892-43-8	CAS:1226892-43-8	Fatty acids, C18-unsatd., reaction products with diethylenetriamine	Lubricants|Colorants		No	No	No	No	No
920	CAS:1226892-44-9	CAS:1226892-44-9	Fatty acids, C18-unsatd., reaction products with triethylenetetramine	Biocides|Fillers|Lubricants|Fragrances|Colorants		No	No	No	No	No
921	CAS:1226892-45-0	CAS:1226892-45-0	Fatty acids, C18-unsatd., reaction products with tetraethylenepentamine	Fillers|Colorants		No	No	No	No	No
922	CAS:12269-78-2	CAS:12269-78-2|CAS:12510-50-8|CAS:1319-13-7|CAS:16004-05-0|CAS:68136-61-8	Pyrophyllite (AlH(SiO3)2) (9CI)	Lubricants	Packaging, including food contact materials|Transport|Agriculture, aquaculture and fisheries	No	No	No	No	No
923	CAS:12270-44-9	CAS:12270-44-9	C.I. Disperse Orange 60 (8CI,9CI)	Colorants		No	No	No	No	No
924	CAS:12270-54-1	CAS:12270-54-1	C.I. Fluorescent Brightener 192	Colorants		No	No	No	No	No
925	CAS:12271-72-6	CAS:12271-72-6	Germanium arsenide (GeAs)	Biocides|Colorants		No	No	Yes	No	No
926	CAS:12275-07-9	CAS:12275-07-9|CAS:12544-05-7|CAS:17976-44-2	Lead, [Î¼4-[(2Z)-2-butenedioato(2-)-ÎºO1:ÎºO1':ÎºO4:ÎºO4']]-Î¼-oxodioxotetra-	Heat stabilizers		No	No	Yes	No	No
927	CAS:1227937-46-3	CAS:1227937-46-3	Phosphorous acid, triphenyl ester, polymer with Î±-hydro-Ï‰-hydroxypoly[oxy(methyl-1,2-ethanediyl)], C10-16-alkyl esters	Antioxidants		No	No	No	No	No
928	CAS:12280-01-2	CAS:12280-01-2	Boron zinc oxide (B6Zn2O11), hydrate (1:7)	Flame retardants		No	No	No	No	No
929	CAS:12280-03-4	CAS:12280-03-4	Boron sodium oxide (B8Na2O13), tetrahydrate	Biocides	Personal care and household products|Agriculture, aquaculture and fisheries	No	No	No	No	No
930	CAS:12286-65-6	CAS:12286-65-6	Benzenesulfonic acid, 3-nitro-4-[2-[2-oxo-1-[(phenylamino)carbonyl]propyl]diazenyl]-, calcium salt (2:1)	Colorants		No	No	No	No	No
931	CAS:12286-66-7	CAS:12286-66-7|CAS:63172-73-6	Benzenesulfonic acid, 4-[2-[1-[[(2-methylphenyl)amino]carbonyl]-2-oxopropyl]diazenyl]-3-nitro-, calcium salt (2:1)	Biocides|Fillers|Lubricants|Colorants|Pigments	Packaging, including food contact materials	No	No	No	No	No
932	CAS:1229-55-6	CAS:1229-55-6|CAS:69772-40-3	2-Naphthalenol, 1-[2-(2-methoxyphenyl)diazenyl]-	Colorants	Packaging, including food contact materials|Personal care and household products	No	No	No	No	No
933	CAS:12292-07-8	CAS:12292-07-8	Cadmium tantalum oxide (CdTa2O6)	Light stabilizers|Colorants		No	No	Yes	No	No
934	CAS:123-00-2	CAS:123-00-2	4-Morpholinepropanamine	Lubricants|Fillers|Colorants	Packaging, including food contact materials	Yes	No	No	No	No
935	CAS:123-03-5	CAS:123-03-5|CAS:136499-13-3|CAS:2266591-56-2|CAS:27841-61-8|CAS:50958-35-5|CAS:951742-58-8	Pyridinium, 1-hexadecyl-, chloride (1:1)	Biocides	Packaging, including food contact materials|Electrical and electronic equipment|Agriculture, aquaculture and fisheries|Personal care and household products	No	No	No	No	No
936	CAS:123-05-7	CAS:123-05-7	2-Ethylhexanal	Fragrances	Packaging, including food contact materials|Personal care and household products	Yes	No	No	No	No
937	CAS:123-07-9	CAS:123-07-9|CAS:1326305-80-9	Phenol, 4-ethyl-	Fragrances	Packaging, including food contact materials|Personal care and household products|Agriculture, aquaculture and fisheries	Yes	No	No	No	No	Adipose tissue|Faeces|Plasma|Urine
938	CAS:123-11-5	CAS:123-11-5	4-Methoxybenzaldehyde	Fragrances	Packaging, including food contact materials|Personal care and household products|Transport|Agriculture, aquaculture and fisheries	Yes	No	No	No	No
939	CAS:123-23-9	CAS:123-23-9|CAS:1341-76-0	Butanoic acid, 4,4'-dioxybis[4-oxo-	Catalysts|Cross-linkers	Packaging, including food contact materials	No	No	No	No	No
940	CAS:123-25-1	CAS:123-25-1|CAS:1253690-20-8	Butanedioic acid, 1,4-diethyl ester	Plasticizers	Packaging, including food contact materials|Personal care and household products|Agriculture, aquaculture and fisheries	No	No	No	No	No
941	CAS:123-26-2	CAS:123-26-2|CAS:911214-33-0	Octadecanamide, N,N'-1,2-ethanediylbis[12-hydroxy-	Plasticizers|Lubricants|Fillers	Packaging, including food contact materials|Agriculture, aquaculture and fisheries	Yes	No	No	No	No
942	CAS:123-28-4	CAS:115628-90-5|CAS:1185856-54-5|CAS:123-28-4|CAS:1555920-79-0|CAS:53571-83-8|CAS:914648-48-9	Propanoic acid, 3,3'-thiobis-, 1,1'-didodecyl ester	Antioxidants|Heat stabilizers|Light stabilizers|Plasticizers|Colorants	Packaging, including food contact materials|Personal care and household products|Agriculture, aquaculture and fisheries	Yes	No	No	No	No
943	CAS:123-31-9	CAS:123-31-9|CAS:57534-13-1|CAS:8027-02-9	1,4-Benzenediol	Catalysts|Cross-linkers|Fillers|Antioxidants|Adhesives|Light stabilizers|Colorants	Personal care and household products|Agriculture, aquaculture and fisheries|Packaging, including food contact materials|Building materials|Electrical and electronic equipment|Medical devices	Yes	No	No	No	No	Urine
944	CAS:123-34-2	CAS:123-34-2|CAS:90940-93-5	1,2-Propanediol, 3-(2-propen-1-yloxy)-	Cross-linkers	Packaging, including food contact materials	No	No	No	No	No
945	CAS:123-35-3	CAS:123-35-3|CAS:2153-31-3	1,6-Octadiene, 7-methyl-3-methylene-	Biocides|Fragrances|Fillers|Colorants	Personal care and household products|Transport|Agriculture, aquaculture and fisheries|Packaging, including food contact materials|Building materials|Toys and other children's products	Yes	No	No	Yes	No
946	CAS:123-42-2	CAS:123-42-2	2-Pentanone, 4-hydroxy-4-methyl-	Biocides|Catalysts|Cross-linkers|Fillers|Lubricants|Fragrances|Colorants	Personal care and household products|Transport|Agriculture, aquaculture and fisheries|Packaging, including food contact materials|Building materials|Toys and other children's products|Electrical and electronic equipment|Furniture	Yes	No	No	No	No
947	CAS:123-51-3	CAS:123-51-3	1-Butanol, 3-methyl-	Fragrances|Lubricants|Fillers|Colorants	Packaging, including food contact materials|Personal care and household products|Agriculture, aquaculture and fisheries	Yes	No	No	No	No	Adipose tissue
948	CAS:123-54-6	CAS:123-54-6|CAS:81235-32-7	2,4-Pentanedione	Cross-linkers|Fillers|Colorants	Packaging, including food contact materials|Building materials|Agriculture, aquaculture and fisheries|Furniture	Yes	No	No	No	No
949	CAS:123-66-0	CAS:123-66-0|CAS:8068-81-3	Hexanoic acid, ethyl ester	Fragrances	Packaging, including food contact materials|Personal care and household products|Transport|Agriculture, aquaculture and fisheries	No	No	No	No	No
950	CAS:123-68-2	CAS:123-68-2	Hexanoic acid, 2-propen-1-yl ester	Fragrances	Packaging, including food contact materials|Personal care and household products|Transport|Agriculture, aquaculture and fisheries	No	No	No	No	No
951	CAS:123-72-8	CAS:123-72-8	Butanal	Fragrances|Cross-linkers|Fillers|Colorants	Packaging, including food contact materials|Personal care and household products|Agriculture, aquaculture and fisheries	Yes	No	No	No	No
952	CAS:123-73-9	CAS:123-73-9	2-Butenal, (2E)-	Antioxidants	Packaging, including food contact materials	No	No	No	No	No
953	CAS:123-75-1	CAS:123-75-1	Pyrrolidine	Lubricants|Colorants	Packaging, including food contact materials	No	No	No	No	No	Faeces
954	CAS:123-76-2	CAS:123-76-2	Pentanoic acid, 4-oxo-	Biocides|Plasticizers|Fragrances	Packaging, including food contact materials|Personal care and household products|Agriculture, aquaculture and fisheries	Yes	No	No	No	No
955	CAS:123-77-3	CAS:1006730-14-8|CAS:123-77-3|CAS:1242528-98-8|CAS:131715-26-9|CAS:1394903-25-3|CAS:183256-78-2|CAS:218433-14-8|CAS:221272-72-6|CAS:2250070-22-3|CAS:52737-71-0|CAS:62494-61-5|CAS:62494-62-6|CAS:62494-85-3|CAS:65098-86-4|CAS:65098-87-5|CAS:72514-45-5|CAS:73247-42-4|CAS:73905-77-8|CAS:81774-20-1|CAS:882507-89-3|CAS:882523-85-5|CAS:885108-45-2|CAS:89073-35-8|CAS:97707-96-5	1,2-Diazenedicarboxamide|Azodicarbonamide	Plasticizers|Flame retardants|Blowing agents|Colorants	Packaging, including food contact materials|Agriculture, aquaculture and fisheries	Yes	Yes	No	No	No
956	CAS:123-79-5	CAS:123-79-5	Hexanedioic acid, 1,6-dioctyl ester	Plasticizers	Packaging, including food contact materials	Yes	No	No	No	No
957	CAS:123-81-9	CAS:101027-48-9|CAS:121717-87-1|CAS:123-81-9	Acetic acid, 2-mercapto-, 1,1'-(1,2-ethanediyl) ester	Colorants	Packaging, including food contact materials	No	No	No	No	No
958	CAS:123-86-4	CAS:123-86-4	Acetic acid, butyl ester	Biocides|Catalysts|Cross-linkers|Fillers|Light stabilizers|Lubricants|Fragrances|Plasticizers|Colorants	Personal care and household products|Transport|Agriculture, aquaculture and fisheries|Packaging, including food contact materials|Building materials|Toys and other children's products|Furniture	Yes	No	No	No	No
959	CAS:123-88-6	CAS:11103-69-8|CAS:123-88-6|CAS:39287-73-5	Mercury, chloro(2-methoxyethyl)-	Catalysts	Packaging, including food contact materials|Agriculture, aquaculture and fisheries	No	No	No	No	Yes
960	CAS:123-91-1	CAS:123-91-1|CAS:28347-88-8|CAS:28347-91-3|CAS:39449-24-6|CAS:54841-74-6	1,4-Dioxane	Fragrances|Fillers|Colorants	Personal care and household products|Agriculture, aquaculture and fisheries|Packaging, including food contact materials|Building materials|Toys and other children's products	Yes	Yes	No	Yes	No
961	CAS:123-92-2	CAS:123-92-2|CAS:29732-50-1	1-Butanol, 3-methyl-, 1-acetate	Biocides|Fillers|Lubricants|Fragrances|Colorants	Packaging, including food contact materials|Personal care and household products|Transport|Agriculture, aquaculture and fisheries	No	No	No	No	No
962	CAS:123-94-4	CAS:123-94-4|CAS:22610-63-5|CAS:342394-34-7	Octadecanoic acid, 2,3-dihydroxypropyl ester	Heat stabilizers|Lubricants|Antistatic agents	Packaging, including food contact materials|Personal care and household products|Agriculture, aquaculture and fisheries	Yes	No	No	No	No
963	CAS:123-95-5	CAS:123-95-5|CAS:8047-75-4	Octadecanoic acid, butyl ester	Lubricants|Plasticizers|Antistatic agents|Viscosity modifiers	Packaging, including food contact materials|Personal care and household products|Agriculture, aquaculture and fisheries	Yes	No	No	No	No
964	CAS:123-99-9	CAS:1219811-33-2|CAS:123-99-9	Nonanedioic acid	Cross-linkers|Fillers|Lubricants|Plasticizers|Colorants	Packaging, including food contact materials	Yes	No	No	No	No	Urine
965	CAS:12304-65-3	CAS:1126268-76-5|CAS:119202-43-6|CAS:12304-65-3|CAS:145711-94-0|CAS:145711-95-1|CAS:953396-95-7	Hydrotalcite (Mg6(CO3)[Al(OH)6]2(OH)4.4H2O) (9CI)	Light stabilizers	Packaging, including food contact materials	No	No	No	No	No
966	CAS:123250-74-8	CAS:123250-74-8	1-Octadecanamine, N-hydroxy-N-octadecyl-	Antioxidants		No	No	No	No	No
967	CAS:12336-95-7	CAS:12336-95-7|CAS:39380-78-4|CAS:72993-54-5	Chromium hydroxide sulfate (Cr(OH)(SO4))	Colorants		Yes	No	No	No	No
968	CAS:12344-68-2	CAS:12344-68-2|CAS:59229-13-9	Arsenic sulfide (As2S4)	Biocides|Colorants		No	No	Yes	No	No
969	CAS:123515-19-5	CAS:123515-19-5	C.I. Solvent Blue 94	Colorants		No	No	No	No	No
970	CAS:12392-64-2	CAS:117216-04-3|CAS:12392-64-2|CAS:51312-00-6|CAS:6505-92-6	Chromate(3-), bis[3-(hydroxy-ÎºO)-4-[2-[2-(hydroxy-ÎºO)-1-naphthalenyl]diazenyl-ÎºN1]-1-naphthalenesulfonato(3-)]-, sodium hydrogen (1:2:1)	Colorants		No	No	No	No	No
971	CAS:123968-25-2	CAS:123968-25-2|CAS:131712-74-8|CAS:134750-95-1|CAS:774218-40-5	2-Propenoic acid, 2-[1-[3,5-bis(1,1-dimethylpropyl)-2-hydroxyphenyl]ethyl]-4,6-bis(1,1-dimethylpropyl)phenyl ester	Antioxidants	Packaging, including food contact materials	No	No	No	No	No
972	CAS:124-02-7	CAS:124-02-7|CAS:1263263-74-6	2-Propen-1-amine, N-2-propen-1-yl-	Colorants	Packaging, including food contact materials	Yes	No	No	No	No
973	CAS:124-04-9	CAS:1186514-28-2|CAS:124-04-9|CAS:2023788-68-1	Hexanedioic acid	Cross-linkers|Fillers|Lubricants|Plasticizers|Colorants	Packaging, including food contact materials|Personal care and household products|Toys and other children's products|Agriculture, aquaculture and fisheries	Yes	No	No	No	No	Faeces|Serum|Urine
974	CAS:124-07-2	CAS:124-07-2|CAS:2171005-29-9	Octanoic acid	Biocides|Fillers|Lubricants|Fragrances|Plasticizers|Colorants	Packaging, including food contact materials|Personal care and household products|Agriculture, aquaculture and fisheries	Yes	No	No	No	No	Faeces|Serum|Urine
975	CAS:124-09-4	CAS:124-09-4	1,6-Hexanediamine	Cross-linkers|Colorants	Packaging, including food contact materials|Building materials	Yes	No	No	No	No
976	CAS:124-13-0	CAS:124-13-0	Octanal	Fragrances	Personal care and household products|Transport|Agriculture, aquaculture and fisheries|Packaging, including food contact materials|Toys and other children's products	Yes	No	No	No	No
977	CAS:124-17-4	CAS:124-17-4|CAS:98100-70-0	Ethanol, 2-(2-butoxyethoxy)-, 1-acetate	Fragrances|Plasticizers|Fillers|Colorants	Packaging, including food contact materials|Personal care and household products|Building materials|Furniture	Yes	No	No	No	No
978	CAS:124-18-5	CAS:124-18-5	Decane	Plasticizers	Packaging, including food contact materials|Personal care and household products|Agriculture, aquaculture and fisheries	Yes	No	No	No	No
979	CAS:124-19-6	CAS:124-19-6|CAS:918959-88-3	Nonanal	Lubricants|Fragrances	Personal care and household products|Transport|Agriculture, aquaculture and fisheries|Packaging, including food contact materials|Toys and other children's products	Yes	No	No	No	No
980	CAS:124-22-1	CAS:124-22-1|CAS:126162-08-1|CAS:27177-40-8	1-Dodecanamine	Lubricants|Colorants	Packaging, including food contact materials|Personal care and household products|Agriculture, aquaculture and fisheries	Yes	No	No	No	No
981	CAS:124-26-5	CAS:124-26-5|CAS:176201-41-5|CAS:37189-35-8	Octadecanamide	Fillers|Lubricants|Emulsion stabilizers|Colorants|Surfactants|Viscosity modifiers|Antistatic agents	Packaging, including food contact materials|Personal care and household products|Toys and other children's products	Yes	No	No	No	No
982	CAS:124-28-7	CAS:124-28-7	1-Octadecanamine, N,N-dimethyl-	Lubricants	Personal care and household products|Agriculture, aquaculture and fisheries	Yes	No	No	No	No
983	CAS:124-30-1	CAS:124-30-1|CAS:1341-47-5|CAS:1533423-47-0|CAS:2031250-41-4|CAS:258339-97-8|CAS:457883-16-8|CAS:8038-60-6	1-Octadecanamine	Lubricants|Antioxidants|Colorants	Packaging, including food contact materials	Yes	No	No	No	No
984	CAS:124-38-9	CAS:1053656-66-8|CAS:1053659-60-1|CAS:1202865-27-7|CAS:124-38-9|CAS:18923-20-1|CAS:957761-35-2	Carbon dioxide	Biocides|Fillers|Antioxidants|Light stabilizers|Lubricants|Fragrances|Blowing agents|Colorants|Antistatic agents	Personal care and household products|Transport|Agriculture, aquaculture and fisheries|Packaging, including food contact materials|Building materials|Electrical and electronic equipment|Medical devices	Yes	No	No	No	No	Lung
985	CAS:124-40-3	CAS:124-40-3	Methanamine, N-methyl-	Catalysts|Cross-linkers|Colorants|Lubricants	Packaging, including food contact materials|Agriculture, aquaculture and fisheries	Yes	No	No	No	No	Urine
986	CAS:124-41-4	CAS:124-41-4|CAS:1633026-84-2|CAS:27419-20-1|CAS:879636-47-2	Methanol, sodium salt (1:1)	Catalysts|Light stabilizers|Colorants	Packaging, including food contact materials|Agriculture, aquaculture and fisheries	Yes	No	No	No	No
987	CAS:124-43-6	CAS:12263-76-2|CAS:124-43-6|CAS:12772-89-3|CAS:1360537-36-5|CAS:37211-55-5	Urea, compd. with hydrogen peroxide (H2O2) (1:1)	Catalysts|Cross-linkers	Personal care and household products	No	No	No	No	No
988	CAS:124-68-5	CAS:124-68-5|CAS:189832-99-3|CAS:471883-87-1	1-Propanol, 2-amino-2-methyl-	Light stabilizers|Lubricants|Fillers|Colorants	Packaging, including food contact materials|Personal care and household products|Building materials|Agriculture, aquaculture and fisheries	Yes	No	No	No	No
989	CAS:124-70-9	CAS:124-70-9|CAS:66062-55-3	Silane, dichloroethenylmethyl-	Cross-linkers|Fillers	Packaging, including food contact materials	Yes	No	No	No	No
990	CAS:124-76-5	CAS:124-76-5|CAS:24393-70-2	Bicyclo[2.2.1]heptan-2-ol, 1,7,7-trimethyl-, (1R,2R,4R)-rel-	Fragrances	Packaging, including food contact materials|Personal care and household products|Agriculture, aquaculture and fisheries	No	No	No	No	No
991	CAS:1240685-26-0	CAS:1240685-26-0	1,3-Isobenzofurandione, 5-(1-propyn-1-yl)-	Cross-linkers		No	No	No	No	No
992	CAS:1241-94-7	CAS:1241-94-7	Phosphoric acid, 2-ethylhexyl diphenyl ester	Lubricants|Plasticizers|Flame retardants|Colorants	Personal care and household products|Agriculture, aquaculture and fisheries|Packaging, including food contact materials|Building materials|Toys and other children's products	Yes	No	No	No	No
993	CAS:12411-64-2	CAS:12411-64-2|CAS:839684-47-8|CAS:960363-34-2|CAS:960363-37-5	Molybdate (Mo8O264-), ammonium (1:4)	Flame retardants|Colorants	Packaging, including food contact materials	Yes	No	Yes	No	No
994	CAS:12414-94-7	CAS:12414-94-7	Arsenopyrite, cobaltoan ((Fe0.5-0.9Co0.1-0.5)AsS)	Biocides|Colorants		No	No	Yes	No	No
995	CAS:12417-99-1	CAS:12417-99-1	Arsenargentite (Ag3As)	Biocides|Colorants		No	No	Yes	No	No
996	CAS:124172-53-8	CAS:124172-53-8|CAS:1431863-84-1|CAS:182016-11-1	Formamide, N,N'-1,6-hexanediylbis[N-(2,2,6,6-tetramethyl-4-piperidinyl)-	Light stabilizers|Antioxidants	Packaging, including food contact materials	No	No	No	No	No
997	CAS:124343-14-2	CAS:124343-14-2	Magnesium hydroxide sulfate (Mg6(OH)10(SO4))	Fillers		No	No	No	No	No
998	CAS:12438-71-0	CAS:12438-71-0	Manganese yttrium oxide (Mn2YO5)	Colorants		No	No	No	No	No
999	CAS:124403-19-6	CAS:124403-19-6	Decanedioic acid, 1-decyl 10-octyl ester	Plasticizers		No	No	No	No	No
1000	CAS:12442-27-2	CAS:106070-27-3|CAS:106389-75-7|CAS:12442-27-2|CAS:2095559-97-8	Cadmium zinc sulfide ((Cd,Zn)S)	Light stabilizers|Colorants		No	No	Yes	No	No
1001	CAS:12447-61-9	CAS:12447-61-9	Boron zinc oxide (B6Zn2O11), hydrate (2:15)	Flame retardants	Agriculture, aquaculture and fisheries	No	No	No	No	No
1002	CAS:1244733-77-4	CAS:1244733-77-4	Phosphoric trichloride, reaction products with propylene oxide	Flame retardants		No	No	No	No	No
1003	CAS:124578-12-7	CAS:124578-12-7|CAS:129733-58-0	Octadecanoic acid, 12-hydroxy-, homopolymer, reaction products with polyethylenimine	Colorants	Packaging, including food contact materials	No	No	No	No	No
1004	CAS:124788-09-6	CAS:124788-09-6|CAS:153130-73-5	1,4-Diphosphorinane-2,3,5,6-tetrol, 1,4-bis(2-methylpropyl)-, 1,4-dioxide	Flame retardants		No	No	No	No	No
1005	CAS:125-12-2	CAS:125-12-2|CAS:17283-45-3|CAS:904815-44-7|CAS:910885-10-8	Bicyclo[2.2.1]heptan-2-ol, 1,7,7-trimethyl-, 2-acetate, (1R,2R,4R)-rel-	Biocides|Fillers|Lubricants|Fragrances|Colorants	Packaging, including food contact materials|Personal care and household products|Transport|Agriculture, aquaculture and fisheries	Yes	No	No	No	No
1006	CAS:125051-32-3	CAS:125051-32-3|CAS:125396-67-0|CAS:162354-87-2	Titanium, bis(Î·5-2,4-cyclopentadien-1-yl)bis[2,6-difluoro-3-(1H-pyrrol-1-yl)phenyl]-	Catalysts|Cross-linkers	Packaging, including food contact materials	No	No	No	No	No
1007	CAS:125109-85-5	CAS:125109-85-5	Benzenepropanal, Î²-methyl-3-(1-methylethyl)-	Biocides|Fillers|Lubricants|Fragrances|Colorants	Personal care and household products|Transport|Agriculture, aquaculture and fisheries	No	No	No	No	No
1008	CAS:125304-04-3	CAS:125304-04-3	Phenol, 2-(2H-benzotriazol-2-yl)-6-dodecyl-4-methyl-, branched and linear	Light stabilizers	Packaging, including food contact materials|Personal care and household products|Transport	No	No	No	No	No
1009	CAS:12536-65-1	CAS:12536-65-1|CAS:31716-88-8	Zinc borate oxide (Zn3(BO2)4O)	Flame retardants		No	No	No	No	No
1010	CAS:125380-32-7	CAS:125380-32-7	Zirconium, chloro hydroxy L-lysine propylene glycol aluminum complexes	Fillers		No	No	No	No	No
1011	CAS:1254-78-0	CAS:1254-78-0	Phosphorous acid, didecyl phenyl ester	Light stabilizers|Lubricants	Packaging, including food contact materials|Agriculture, aquaculture and fisheries	No	No	No	No	No
1012	CAS:12542-85-7	CAS:12076-83-4|CAS:12542-85-7|CAS:15455-52-4	Aluminum, trichlorotrimethyldi-	Catalysts|Cross-linkers	Packaging, including food contact materials	Yes	No	No	No	No
1013	CAS:125630-94-6	CAS:125630-94-6	Carbamic acid, N-[5-chloro-3-[[4-(diethylamino)-2-methylphenyl]imino]-4-methyl-6-oxo-1,4-cyclohexadien-1-yl]-, ethyl ester	Colorants		No	No	No	No	No
1014	CAS:125643-61-0	CAS:125643-61-0	Benzenepropanoic acid, 3,5-bis(1,1-dimethylethyl)-4-hydroxy-, C7-9-branched alkyl esters	Fillers|Antioxidants|Heat stabilizers|Light stabilizers|Lubricants|Colorants	Packaging, including food contact materials	Yes	No	No	No	No
1015	CAS:12578-12-0	CAS:12578-12-0	Lead, bis(octadecanoato)dioxotri-	Heat stabilizers|Lubricants|Light stabilizers	Packaging, including food contact materials	Yes	Yes	Yes	No	No
1016	CAS:125904-11-2	CAS:125904-11-2	Benzene, ethenyl-, ar-bromo derivs.	Flame retardants		Yes	No	No	No	No
1017	CAS:125904-15-6	CAS:125904-15-6	Zirconium, Î²-alanine chloro hydroxy propylene glycol aluminum complexes	Fillers		No	No	No	No	No
1018	CAS:125997-20-8	CAS:125997-20-8	Phosphoric acid, mixed 3-bromo-2,2-dimethylpropyl and 2-bromoethyl and 2-chloroethyl esters	Flame retardants		No	No	No	No	No
1019	CAS:125997-21-9	CAS:125997-21-9	Phosphoric trichloride, polymer with 1,3-benzenediol, phenyl ester	Plasticizers|Flame retardants	Packaging, including food contact materials	Yes	No	No	No	No
1020	CAS:126-13-6	CAS:126-13-6|CAS:1338-47-2	Î±-D-Glucopyranoside, 6-O-acetyl-1,3,4-tris-O-(2-methyl-1-oxopropyl)-Î²-D-fructofuranosyl, 6-acetate 2,3,4-tris(2-methylpropanoate)	Plasticizers	Packaging, including food contact materials|Personal care and household products|Building materials	No	No	No	No	No
1021	CAS:126-30-7	CAS:111109-35-4|CAS:126-30-7	1,3-Propanediol, 2,2-dimethyl-	Cross-linkers|Fillers|Lubricants|Plasticizers|Colorants	Packaging, including food contact materials|Toys and other children's products|Agriculture, aquaculture and fisheries	Yes	No	No	No	No
1022	CAS:126-58-9	CAS:106496-91-7|CAS:110369-41-0|CAS:115986-73-7|CAS:126-58-9|CAS:165075-04-7	1,3-Propanediol, 2,2'-[oxybis(methylene)]bis[2-(hydroxymethyl)-	Heat stabilizers|Other stabilizers|Lubricants|Light stabilizers|Plasticizers|Colorants	Packaging, including food contact materials|Building materials	Yes	No	No	No	No
1023	CAS:126-71-6	CAS:126-71-6|CAS:856824-62-9	Phosphoric acid, tris(2-methylpropyl) ester	Plasticizers|Colorants	Packaging, including food contact materials	Yes	No	No	No	No
1024	CAS:126-72-7	CAS:1228931-66-5|CAS:126-72-7|CAS:1867-14-7|CAS:55962-48-6|CAS:68112-30-1	1-Propanol, 2,3-dibromo-, 1,1',1''-phosphate	Flame retardants		No	No	Yes	Yes	Yes
1025	CAS:126-73-8	CAS:1238174-19-0|CAS:126-73-8|CAS:15158-85-7|CAS:19824-61-4|CAS:329184-61-4|CAS:80094-39-9	Phosphoric acid tributyl ester	Fillers|Antioxidants|Lubricants|Blowing agents|Plasticizers|Colorants|Flame retardants	Transport|Agriculture, aquaculture and fisheries|Packaging, including food contact materials|Toys and other children's products|Electrical and electronic equipment|Medical devices	Yes	No	No	No	Yes	Adipose tissue|Vascular
1026	CAS:126-86-3	CAS:126-86-3|CAS:149079-55-0|CAS:166737-17-3|CAS:170006-53-8|CAS:171023-04-4|CAS:37211-43-1|CAS:504414-59-9|CAS:61879-19-4|CAS:8043-35-4|CAS:845642-79-7|CAS:867273-13-0|CAS:872345-61-4	5-Decyne-4,7-diol, 2,4,7,9-tetramethyl-	Biocides|Lubricants|Fillers|Colorants	Packaging, including food contact materials|Personal care and household products|Agriculture, aquaculture and fisheries	Yes	No	No	No	No
1027	CAS:126-92-1	CAS:11099-08-4|CAS:126-92-1|CAS:37349-48-7|CAS:75037-31-9	Sulfuric acid, mono(2-ethylhexyl) ester, sodium salt (1:1)	Biocides|Fillers|Lubricants|Colorants|Antistatic agents	Packaging, including food contact materials|Personal care and household products|Agriculture, aquaculture and fisheries	Yes	No	No	No	No
1028	CAS:126-98-7	CAS:126-98-7	2-Propenenitrile, 2-methyl-	Colorants	Packaging, including food contact materials	Yes	No	No	No	No
1029	CAS:126-99-8	CAS:126-99-8|CAS:184963-09-5	1,3-Butadiene, 2-chloro-	Fillers|Colorants	Packaging, including food contact materials	Yes	No	No	Yes	No
1030	CAS:126050-54-2	CAS:126050-54-2	12H-Dibenzo[d,g][1,3,2]dioxaphosphocin, 2,4,8,10-tetrakis(1,1-dimethylethyl)-6-[(2-ethylhexyl)oxy]-	Antioxidants	Packaging, including food contact materials	No	No	No	No	No
1031	CAS:12607-70-4	CAS:12607-70-4|CAS:166520-64-5|CAS:179865-13-5|CAS:63091-15-6	Nickel carbonate hydroxide (Ni3(CO3)(OH)4)	Catalysts|Light stabilizers	Packaging, including food contact materials|Building materials	No	No	Yes	No	No
1032	CAS:126198-74-1	CAS:126198-74-1	1,2-Benzenedicarboxylic acid, 1-isononyl 2-(phenylmethyl) ester	Plasticizers		No	No	No	No	No
1033	CAS:12626-36-7	CAS:106097-46-5|CAS:12626-36-7|CAS:1345-10-4	Cadmium selenide sulfide (Cd(Se,S))	Light stabilizers|Colorants	Building materials	No	No	Yes	No	No
1034	CAS:126338-72-5	CAS:126338-72-5	C.I. Pigment Brown 38	Colorants		No	No	No	No	No
1035	CAS:1264-32-0	CAS:1264-32-0|CAS:17119-28-7|CAS:36415-17-5|CAS:51810-10-7	Benzenesulfonic acid, 2,2'-(1,2-ethenediyl)bis[5-[[1,6-dihydro-6-oxo-4-(phenylamino)-1,3,5-triazin-2-yl]amino]-, sodium salt (1:2)	Colorants		No	No	No	No	No
1036	CAS:12642-23-8	CAS:12642-23-8	Aroclor 5442 (9CI)	Flame retardants		No	No	No	No	No
1037	CAS:12645-31-7	CAS:12645-31-7|CAS:174756-86-6|CAS:77466-38-7	Phosphoric acid, 2-ethylhexyl ester	Biocides|Fillers|Lubricants|Fragrances|Colorants	Packaging, including food contact materials	Yes	No	No	No	No
1038	CAS:126505-35-9	CAS:126505-35-9|CAS:137398-75-5	2,4,8,10-Tetraoxa-3,9-diphosphaspiro[5.5]undecane, 3,9-bis[2,4,6-tris(1,1-dimethylethyl)phenoxy]-	Flame retardants|Antioxidants		No	No	No	No	No
1039	CAS:12656-57-4	CAS:12656-57-4	C.I. Pigment Orange 20	Light stabilizers|Colorants	Packaging, including food contact materials|Agriculture, aquaculture and fisheries	No	No	Yes	No	No
1040	CAS:12656-85-8	CAS:12213-61-5|CAS:12656-85-8|CAS:64523-06-4|CAS:8005-36-5	C.I. Pigment Red 104	Catalysts|Light stabilizers|Lubricants|Colorants|Pigments	Packaging, including food contact materials|Building materials	Yes	Yes	Yes	No	No
1041	CAS:126682-74-4	CAS:1021166-77-7|CAS:126682-74-4|CAS:1604836-00-1|CAS:2095499-98-0|CAS:2223673-96-7|CAS:2244200-02-8	Poly(oxy-1,2-ethanediyl), Î±-[4-(ethenyloxy)butyl]-Ï‰-hydroxy-	Plasticizers	Packaging, including food contact materials	Yes	No	No	No	No
1042	CAS:12671-74-8	CAS:12671-74-8	1H-Thioxantheno[2,1,9-def]isoquinoline-1,3(2H)-dione, 2-octadecyl-	Colorants	Packaging, including food contact materials	No	No	No	No	No
1043	CAS:12672-29-6	CAS:12672-29-6|CAS:262371-35-7	PCB 1248	Flame retardants	Packaging, including food contact materials	No	No	No	No	No
1044	CAS:12674-11-2	CAS:12674-11-2	Aroclor 1016	Flame retardants	Packaging, including food contact materials	No	No	No	No	No
1045	CAS:126990-35-0	CAS:126990-35-0	Cyclopentane, 1,1'-(dimethoxysilylene)bis-	Catalysts|Cross-linkers	Packaging, including food contact materials	No	No	No	No	No
1046	CAS:127-08-2	CAS:127-08-2|CAS:134092-62-9|CAS:325477-95-0|CAS:662141-29-9|CAS:70896-03-6	Acetic acid, potassium salt (1:1)	Catalysts|Cross-linkers|Fillers|Lubricants|Colorants	Packaging, including food contact materials|Personal care and household products|Agriculture, aquaculture and fisheries	Yes	No	No	No	No
1047	CAS:127-09-3	CAS:127-09-3|CAS:1613375-15-7|CAS:325477-99-4|CAS:883902-29-2	Acetic acid, sodium salt (1:1)	Biocides|Catalysts|Fillers|Lubricants|Fragrances|Colorants|Flame retardants|Antistatic agents|Pigments	Packaging, including food contact materials|Personal care and household products|Agriculture, aquaculture and fisheries	Yes	No	No	No	No
1048	CAS:127-18-4	CAS:127-18-4	Ethene, 1,1,2,2-tetrachloro-	Lubricants|Colorants	Personal care and household products|Transport|Agriculture, aquaculture and fisheries|Packaging, including food contact materials|Building materials|Electrical and electronic equipment	Yes	No	No	Yes	Yes	Brain
1049	CAS:127-19-5	CAS:127-19-5	Acetamide, N,N-dimethyl-	Cross-linkers|Fillers	Packaging, including food contact materials	Yes	Yes	No	Yes	No
1050	CAS:127-25-3	CAS:127-25-3	1-Phenanthrenecarboxylic acid, 1,2,3,4,4a,4b,5,6,10,10a-decahydro-1,4a-dimethyl-7-(1-methylethyl)-, methyl ester, (1R,4aR,4bR,10aR)-	Plasticizers	Packaging, including food contact materials|Personal care and household products|Agriculture, aquaculture and fisheries	No	No	No	No	No
1051	CAS:127-39-9	CAS:127-39-9	Butanedioic acid, 2-sulfo-, 1,4-bis(2-methylpropyl) ester, sodium salt (1:1)	Biocides|Fillers|Colorants	Packaging, including food contact materials|Personal care and household products|Agriculture, aquaculture and fisheries	No	No	No	No	No
1052	CAS:127-41-3	CAS:127-41-3|CAS:30685-95-1|CAS:31798-11-5	3-Buten-2-one, 4-(2,6,6-trimethyl-2-cyclohexen-1-yl)-, (3E)-	Fragrances	Personal care and household products|Transport|Agriculture, aquaculture and fisheries|Packaging, including food contact materials|Toys and other children's products	No	No	No	No	No
1053	CAS:127-51-5	CAS:127-51-5	3-Buten-2-one, 3-methyl-4-(2,6,6-trimethyl-2-cyclohexen-1-yl)-	Fragrances	Personal care and household products|Transport|Agriculture, aquaculture and fisheries|Packaging, including food contact materials|Toys and other children's products	Yes	No	No	No	No
1054	CAS:127-54-8	CAS:127-54-8	Phenol, 4,4'-(1-methylethylidene)bis[2-(1-methylethyl)-	Biocides		No	No	No	No	No
1055	CAS:127-63-9	CAS:127-63-9	Benzene, 1,1'-sulfonylbis-	Colorants	Packaging, including food contact materials|Agriculture, aquaculture and fisheries	No	No	No	No	No
1056	CAS:127-65-1	CAS:1071221-06-1|CAS:1172849-57-8|CAS:127-65-1|CAS:1576-40-5|CAS:1976057-59-6|CAS:2143892-53-7|CAS:72793-59-0|CAS:75532-46-6|CAS:8045-11-2	Benzenesulfonamide, N-chloro-4-methyl-, sodium salt (1:1)	Biocides	Packaging, including food contact materials|Personal care and household products|Building materials|Agriculture, aquaculture and fisheries	Yes	No	No	No	No
1057	CAS:127-91-3	CAS:127-91-3|CAS:23089-32-9	Bicyclo[3.1.1]heptane, 6,6-dimethyl-2-methylene-	Fragrances	Personal care and household products|Transport|Agriculture, aquaculture and fisheries|Packaging, including food contact materials|Toys and other children's products	Yes	No	No	No	No
1058	CAS:127087-87-0	CAS:127087-87-0	Poly(oxy-1,2-ethanediyl), Î±-(4-nonylphenyl)-Ï‰-hydroxy-, branched	Catalysts|Lubricants|Light stabilizers|Antioxidants	Personal care and household products|Transport|Agriculture, aquaculture and fisheries|Packaging, including food contact materials|Building materials	Yes	Yes	Yes	No	No
1059	CAS:1271168-40-1	CAS:1271168-40-1	Triphosphoric acid, aluminum salt, compd. with 1,3,5-triazine-2,4,6-triamine (1:1:2)	Flame retardants		No	No	No	No	No
1060	CAS:12713-03-0	CAS:12710-53-1|CAS:12713-03-0	Umber	Colorants	Packaging, including food contact materials|Agriculture, aquaculture and fisheries	Yes	No	No	No	No
1061	CAS:12737-27-8	CAS:12737-27-8|CAS:39422-17-8	Chromium iron oxide	Fillers|Colorants|Pigments	Packaging, including food contact materials|Building materials|Agriculture, aquaculture and fisheries	No	No	No	No	No
1062	CAS:12738-64-6	CAS:12738-64-6|CAS:56093-82-4	Î±-D-Glucopyranoside, Î²-D-fructofuranosyl, benzoate	Plasticizers|Fillers	Packaging, including food contact materials|Personal care and household products	No	No	No	No	No
1063	CAS:12751-22-3	CAS:101178-97-6|CAS:12751-22-3	Iron phosphide	Plasticizers|Colorants	Packaging, including food contact materials	No	No	No	No	No
1064	CAS:127519-17-9	CAS:127519-17-9	Benzenepropanoic acid, 3-(2H-benzotriazol-2-yl)-5-(1,1-dimethylethyl)-4-hydroxy-, C7-9-branched and linear alkyl esters	Light stabilizers|Colorants	Packaging, including food contact materials|Personal care and household products|Agriculture, aquaculture and fisheries	Yes	No	No	No	No
1065	CAS:12767-90-7	CAS:12767-90-7|CAS:139354-75-9	Boron zinc oxide (B6Zn2O11)	Biocides|Lubricants|Flame retardants|Colorants	Packaging, including food contact materials	No	No	No	No	No
1066	CAS:12768-92-2	CAS:12676-25-4|CAS:12768-92-2	C.I. Fluorescent Brightener 113	Colorants		No	No	No	No	No
1067	CAS:12769-96-9	CAS:12627-42-8|CAS:12769-96-9	C.I. Pigment Violet 15	Plasticizers|Colorants|Pigments	Packaging, including food contact materials|Personal care and household products|Building materials	No	No	No	No	No
1068	CAS:12774-48-0	CAS:12774-48-0|CAS:1327-30-6|CAS:16102-92-4	Copper arsenate hydroxide (Cu2(AsO4)(OH))	Biocides|Colorants	Agriculture, aquaculture and fisheries	No	No	Yes	No	No
1069	CAS:12777-87-6	CAS:12777-87-6|CAS:37294-29-4|CAS:458549-00-3|CAS:65035-44-1|CAS:85601-30-5	Sulfuric acid, compd. with graphite (1:?)	Fillers	Building materials	No	No	No	No	No
1070	CAS:12788-93-1	CAS:12788-93-1|CAS:1821686-13-8|CAS:193425-34-2|CAS:37203-75-1|CAS:39336-01-1|CAS:67167-51-5	Phosphoric acid, butyl ester	Lubricants|Colorants	Packaging, including food contact materials|Agriculture, aquaculture and fisheries	No	No	No	No	No
1071	CAS:127883-08-3	CAS:127883-08-3	Benzene, diethenyl-, polymer with 2-methyl-1,3-butadiene, hydrogenated	Viscosity modifiers		Yes	No	No	No	No
1072	CAS:128-03-0	CAS:128-03-0|CAS:81990-01-4	Carbamodithioic acid, N,N-dimethyl-, potassium salt (1:1)	Biocides	Packaging, including food contact materials|Agriculture, aquaculture and fisheries	No	No	No	No	No
1073	CAS:128-04-1	CAS:122544-46-1|CAS:128-04-1|CAS:165724-02-7|CAS:191490-26-3	Carbamodithioic acid, N,N-dimethyl-, sodium salt (1:1)	Biocides|Cross-linkers	Packaging, including food contact materials|Agriculture, aquaculture and fisheries	Yes	No	No	No	No
1074	CAS:128-37-0	CAS:102962-45-8|CAS:128-37-0|CAS:1394965-02-6|CAS:1456709-94-6|CAS:2055662-96-7|CAS:259752-53-9|CAS:290348-23-1|CAS:338986-13-3|CAS:36631-28-4|CAS:42615-30-5|CAS:50356-19-9|CAS:50641-99-1|CAS:52683-46-2|CAS:53571-70-3|CAS:58500-82-6|CAS:83047-16-9|CAS:97123-41-6	Phenol, 2,6-bis(1,1-dimethylethyl)-4-methyl-	Biocides|Catalysts|Cross-linkers|Fillers|Antioxidants|Heat stabilizers|Light stabilizers|Fragrances|Lubricants|Plasticizers|Colorants	Personal care and household products|Transport|Agriculture, aquaculture and fisheries|Packaging, including food contact materials|Synthetic textiles|Building materials|Toys and other children's products|Electrical and electronic equipment	Yes	No	No	No	Yes
1075	CAS:128-39-2	CAS:128-39-2|CAS:50356-17-7	Phenol, 2,6-bis(1,1-dimethylethyl)-	Light stabilizers|Lubricants|Antioxidants	Packaging, including food contact materials|Agriculture, aquaculture and fisheries	Yes	No	No	No	No
1076	CAS:128-42-7	CAS:1185243-97-3|CAS:128-42-7	Benzenesulfonic acid, 2,2'-(1,2-ethenediyl)bis[5-nitro-	Colorants		No	No	No	No	No
1077	CAS:128-60-9	CAS:128-60-9	Anthra[9,1,2-cde]benzo[rst]pentaphene-5,10-dione, 16-nitro-	Colorants		No	No	No	No	No
1078	CAS:128-64-3	CAS:128-64-3	Benzo[rst]phenanthro[10,1,2-cde]pentaphene-9,18-dione	Colorants		No	No	No	No	No
1079	CAS:128-69-8	CAS:1172044-99-3|CAS:128-69-8|CAS:197501-07-8|CAS:340820-28-2|CAS:71819-78-8	Perylo[3,4-cd:9,10-c'd']dipyran-1,3,8,10-tetrone	Colorants	Building materials	No	No	No	No	No
1080	CAS:128-70-1	CAS:115134-19-5|CAS:128-70-1	8,16-Pyranthrenedione	Colorants		No	No	No	No	No
1081	CAS:128-80-3	CAS:128-80-3|CAS:201097-94-1|CAS:54848-06-5|CAS:60880-53-7|CAS:64553-67-9|CAS:95660-38-1	9,10-Anthracenedione, 1,4-bis[(4-methylphenyl)amino]-	Fillers|Colorants	Packaging, including food contact materials|Personal care and household products|Agriculture, aquaculture and fisheries	No	No	No	No	No
1082	CAS:128-95-0	CAS:128-95-0|CAS:168681-27-4	9,10-Anthracenedione, 1,4-diamino-	Colorants	Packaging, including food contact materials|Personal care and household products|Agriculture, aquaculture and fisheries	No	No	No	No	No
1083	CAS:128192-17-6	CAS:128192-17-6	Siloxanes and Silicones, di-Me, 3-hydroxypropyl Me, 3-hydroxypropyl group-terminated, ethoxylated propoxylated	Fillers	Packaging, including food contact materials|Agriculture, aquaculture and fisheries	No	No	No	No	No
1084	CAS:128819-84-1	CAS:128819-84-1	1,3-Propanediol, 2-ethyl-2-(hydroxymethyl)-, polymer with 2-(chloromethyl)oxirane, 2-propenoate	Colorants		No	No	No	No	No
1085	CAS:128961-68-2	CAS:128961-68-2	2-Propenoic acid, 2-(1,1-dimethylethyl)-6-[1-[3-(1,1-dimethylethyl)-5-(1,1-dimethylpropyl)-2-hydroxyphenyl]ethyl]-4-(1,1-dimethylpropyl)phenyl ester	Antioxidants		No	No	No	No	No
1086	CAS:129-00-0	CAS:129-00-0|CAS:76165-23-6	Pyrene	Colorants	Packaging, including food contact materials	No	Yes	No	No	No	Adipose tissue|Placenta
1087	CAS:129-17-9	CAS:129-17-9|CAS:220750-19-6|CAS:64366-33-2|CAS:66554-69-6|CAS:81604-53-7|CAS:856315-34-9	Ethanaminium, N-[4-[[4-(diethylamino)phenyl](2,4-disulfophenyl)methylene]-2,5-cyclohexadien-1-ylidene]-N-ethyl-, inner salt, sodium salt (1:1)	Colorants	Packaging, including food contact materials|Personal care and household products|Agriculture, aquaculture and fisheries	No	No	No	No	No
1088	CAS:1290049-56-7	CAS:1290049-56-7	Amines, N-(C16-18 and C18-unsatd. alkyl)trimethylenedi-, N-(hydroxyethyl) derivs.	Other stabilizers|Light stabilizers|Lubricants		No	No	No	No	No
1089	CAS:1291-32-3	CAS:1291-32-3|CAS:23845-55-8	Zirconium, dichlorobis(Î·5-2,4-cyclopentadien-1-yl)-	Catalysts|Cross-linkers		No	No	No	No	No
1090	CAS:129136-92-1	CAS:129136-92-1	Propanamide, 2,2'-(1,2-diazenediyl)bis[2-methyl-N-2-propen-1-yl-	Catalysts		No	No	No	No	No
1091	CAS:129188-99-4	CAS:129188-99-4|CAS:324027-35-2	Phenol, 4,4'-(3,3,5-trimethylcyclohexylidene)bis-	Biocides	Packaging, including food contact materials	No	No	No	No	No
1092	CAS:129423-54-7	CAS:129423-54-7|CAS:193226-83-4	Benzenesulfonic acid, 4-chloro-2-[2-[4,5-dihydro-3-methyl-5-oxo-1-(3-sulfophenyl)-1H-pyrazol-4-yl]diazenyl]-5-methyl-, calcium salt (1:1)	Lubricants|Colorants	Packaging, including food contact materials|Agriculture, aquaculture and fisheries	No	No	No	No	No
1093	CAS:129677-93-6	CAS:129677-93-6	Fatty acids, C8-10, C8-10-alkyl esters	Biocides|Fillers|Lubricants|Fragrances|Colorants		No	No	No	No	No
1094	CAS:129757-67-1	CAS:129757-67-1	Decanedioic acid, 1,10-bis(2,2,6,6-tetramethyl-4-piperidinyl) ester, reaction products with tert-Bu hydroperoxide and octane	Fillers|Antioxidants|Light stabilizers|Other stabilizers|Colorants	Packaging, including food contact materials|Personal care and household products|Agriculture, aquaculture and fisheries	Yes	No	No	No	No
1095	CAS:129808-00-0	CAS:129808-00-0	1,3-Isobenzofurandione, 5,5'-(1,2-ethynediyl)bis-	Cross-linkers|Viscosity modifiers		No	No	No	No	No
1096	CAS:129874-15-3	CAS:129874-15-3	Cuprate(4-), [Î¼-[[7,7'-[[6-[(2-hydroxyethyl)amino]-1,3,5-triazine-2,4-diyl]diimino]bis[4-(hydroxy-ÎºO)-3-[2-[2-(hydroxy-ÎºO)-5-sulfophenyl]diazenyl-ÎºN1]-2-naphthalenesulfonato]](8-)]]di-, sodium (1:4)	Colorants		No	No	No	No	No
1097	CAS:130-00-7	CAS:130-00-7	Benz[cd]indol-2(1H)-one	Colorants		No	No	No	No	No
1098	CAS:130-15-4	CAS:130-15-4	1,4-Naphthalenedione	Fillers|Colorants	Packaging, including food contact materials|Agriculture, aquaculture and fisheries	No	No	No	No	No
1099	CAS:130-20-1	CAS:130-20-1|CAS:39456-82-1|CAS:57284-96-5|CAS:61356-48-7|CAS:727741-47-1|CAS:79079-57-5|CAS:94556-02-2	5,9,14,18-Anthrazinetetrone, 7,16-dichloro-6,15-dihydro-	Colorants	Packaging, including food contact materials|Personal care and household products	No	No	No	No	No
1100	CAS:1300-71-6	CAS:1300-71-6|CAS:144700-02-7	Phenol, dimethyl-	Colorants	Packaging, including food contact materials|Building materials|Agriculture, aquaculture and fisheries	Yes	No	No	No	No
1101	CAS:1300-72-7	CAS:1300-72-7|CAS:39340-93-7	Benzenesulfonic acid, dimethyl-, sodium salt (1:1)	Colorants	Packaging, including food contact materials|Personal care and household products|Building materials|Agriculture, aquaculture and fisheries	Yes	No	No	No	No
1102	CAS:13001-38-2	CAS:13001-38-2	Benzonitrile, 2-[2-[4-[2-(4-cyanophenyl)ethenyl]phenyl]ethenyl]-	Colorants		No	No	No	No	No
1103	CAS:13001-39-3	CAS:13001-39-3	Benzonitrile, 2,2'-(1,4-phenylenedi-2,1-ethenediyl)bis-	Colorants		No	No	No	No	No
1104	CAS:13001-40-6	CAS:13001-40-6|CAS:58449-88-0	Benzonitrile, 4,4'-(1,4-phenylenedi-2,1-ethenediyl)bis-	Colorants		No	No	No	No	No
1105	CAS:13003-12-8	CAS:110162-66-8|CAS:13003-12-8|CAS:69233-91-6	Phosphorous acid, P,P'-[butylidenebis[2-(1,1-dimethylethyl)-5-methyl-4,1-phenylene]] P,P,P',P'-tetratridecyl ester	Antioxidants	Packaging, including food contact materials	No	No	No	No	No
1106	CAS:13007-85-7	CAS:13007-85-7	D-glycero-D-gulo-Heptonic acid, sodium salt (1:1)	Biocides|Fillers|Lubricants|Fragrances|Colorants	Packaging, including food contact materials|Building materials	No	No	No	No	No
1107	CAS:13007-86-8	CAS:13007-86-8|CAS:39288-73-8|CAS:39429-17-9|CAS:51569-25-6	C.I. Pigment Black 1	Colorants		No	No	No	No	No
1108	CAS:130097-36-8	CAS:130097-36-8	Neoheptaneperoxoic acid, 1-methyl-1-phenylethyl ester	Catalysts|Cross-linkers		No	No	No	No	No
1109	CAS:1302-42-7	CAS:1228935-67-8|CAS:12393-50-9|CAS:12598-12-8|CAS:1302-42-7|CAS:1424805-45-7|CAS:1424809-08-4|CAS:162264-71-3|CAS:180395-80-6|CAS:2378116-02-8|CAS:7758-17-0	Aluminate (AlO21-), sodium (1:1)	Fillers|Flame retardants|Colorants	Packaging, including food contact materials|Agriculture, aquaculture and fisheries	Yes	No	No	No	No
1110	CAS:1302-67-6	CAS:1302-67-6|CAS:93924-74-4	Spinel (Mg(AlO2)2)	Biocides|Lubricants|Fillers|Colorants		Yes	No	No	No	No
1111	CAS:1302-78-9	CAS:10043-07-9|CAS:11004-12-9|CAS:115628-71-2|CAS:12198-92-4|CAS:12199-69-8|CAS:1291095-98-1|CAS:1302-78-9|CAS:135945-01-6|CAS:2169996-08-9|CAS:37320-72-2|CAS:52623-66-2|CAS:850872-77-4|CAS:868047-51-2	Bentonite	Catalysts|Cross-linkers|Fillers|Light stabilizers|Lubricants|Fragrances|Colorants|Viscosity modifiers	Packaging, including food contact materials|Personal care and household products|Building materials|Agriculture, aquaculture and fisheries	Yes	No	No	No	No
1112	CAS:1302-83-6	CAS:1302-83-6|CAS:1317-97-1	Lazurite	Colorants	Packaging, including food contact materials|Personal care and household products	No	No	No	No	No
1113	CAS:1302-93-8	CAS:1260518-72-6|CAS:1302-93-8|CAS:55964-99-3	Mullite (Al6O5(SiO4)2)	Fillers|Colorants	Packaging, including food contact materials|Building materials	Yes	No	No	No	No
1114	CAS:1303-00-0	CAS:1018852-64-6|CAS:106495-92-5|CAS:1099648-86-8|CAS:116443-03-9|CAS:12254-95-4|CAS:1303-00-0|CAS:1434046-67-9|CAS:1825302-06-4|CAS:1979138-53-8|CAS:2009382-57-2|CAS:2242959-68-6|CAS:2294935-60-5|CAS:385800-12-4|CAS:817163-73-8|CAS:888030-71-5|CAS:959925-10-1	Gallium arsenide (GaAs)	Biocides|Colorants		No	No	Yes	No	No
1115	CAS:1303-11-3	CAS:1018852-65-7|CAS:1303-11-3|CAS:1370553-14-2|CAS:2245726-18-3|CAS:817163-79-4	Indium arsenide (InAs)	Biocides|Colorants		No	No	Yes	No	No
1116	CAS:1303-22-6	CAS:1303-22-6	Rammelsbergite (NiAs2)	Biocides|Colorants		No	No	Yes	No	No
1117	CAS:1303-28-2	CAS:12355-85-0|CAS:1303-28-2|CAS:13843-65-7|CAS:856565-65-6	Arsenic oxide (As2O5)	Biocides|Fillers|Colorants	Packaging, including food contact materials|Agriculture, aquaculture and fisheries	Yes	Yes	Yes	No	No
1118	CAS:1303-33-9	CAS:12393-61-2|CAS:1303-33-9|CAS:1315336-31-2|CAS:188947-55-9|CAS:217972-77-5|CAS:352030-72-9	Arsenic sulfide (As2S3)	Biocides|Colorants	Agriculture, aquaculture and fisheries	Yes	No	Yes	No	No
1119	CAS:1303-36-2	CAS:113228-99-2|CAS:1303-36-2	Arsenic selenide (As2Se3)	Biocides|Colorants		No	No	Yes	No	No
1120	CAS:1303-39-5	CAS:1303-39-5	Zinc arsenenate oxide (Zn5(AsO3)4O3), tetrahydrate (9CI)	Biocides|Colorants		No	No	Yes	No	No
1121	CAS:1303-86-2	CAS:102967-73-7|CAS:12640-42-5|CAS:1303-86-2|CAS:144919-64-2|CAS:163701-88-0|CAS:1858211-82-1|CAS:56116-04-2|CAS:56145-44-9|CAS:56312-91-5|CAS:56312-92-6|CAS:56312-93-7|CAS:56312-94-8|CAS:91863-27-3	Boron oxide (B2O3)	Biocides|Fillers|Lubricants|Colorants|Flame retardants	Packaging, including food contact materials|Personal care and household products|Agriculture, aquaculture and fisheries	Yes	Yes	No	No	No
1122	CAS:1303-96-4	CAS:12322-85-9|CAS:1242163-03-6|CAS:12447-40-4|CAS:1303-96-4|CAS:1344-90-7|CAS:1443500-22-8|CAS:1820039-99-3|CAS:61028-24-8|CAS:71377-02-1|CAS:910783-71-0|CAS:950582-60-2	Borax (B4Na2O7.10H2O)	Biocides|Fillers|Light stabilizers|Lubricants|Other stabilizers|Colorants|Flame retardants|Antistatic agents	Personal care and household products|Transport|Agriculture, aquaculture and fisheries|Packaging, including food contact materials|Building materials|Toys and other children's products|Furniture	Yes	Yes	No	No	No
1123	CAS:130328-18-6	CAS:130328-18-6	Zeolites, synthetic, Ag	Biocides	Packaging, including food contact materials|Agriculture, aquaculture and fisheries	No	No	No	No	No
1124	CAS:130328-19-7	CAS:130328-19-7	Zeolites, synthetic, AgCu	Biocides	Packaging, including food contact materials|Agriculture, aquaculture and fisheries	No	No	No	No	No
1125	CAS:130328-20-0	CAS:130328-20-0	Zeolites, synthetic, AgZn	Biocides	Packaging, including food contact materials|Agriculture, aquaculture and fisheries	No	No	No	No	No
1126	CAS:130353-58-1	CAS:130353-58-1	Fatty acids, C16-18 and C18-hydroxy, polymers with adipic acid, decanoic acid, isostearic acid, octanoic acid, pentaerythritol and stearic acid	Biocides|Fillers|Lubricants|Fragrances|Colorants		No	No	No	No	No
1127	CAS:1304-28-5	CAS:12231-51-5|CAS:1269419-45-5|CAS:1304-28-5	Barium oxide (BaO)	Lubricants|Fillers|Colorants	Packaging, including food contact materials|Building materials|Electrical and electronic equipment	Yes	No	No	No	No
1128	CAS:1304-29-6	CAS:1304-29-6|CAS:16678-58-3|CAS:55396-27-5|CAS:61233-09-8	Barium peroxide (Ba(O2))	Antioxidants	Packaging, including food contact materials|Building materials	No	No	No	No	No
1129	CAS:1304-56-9	CAS:1304-56-9|CAS:61279-73-0|CAS:61279-74-1|CAS:61279-75-2|CAS:61279-76-3	Beryllium oxide (BeO)	Fillers		No	No	No	No	No
1130	CAS:1304-76-3	CAS:11090-09-8|CAS:1304-76-3|CAS:163831-49-0|CAS:477850-83-2	Bismuth oxide (Bi2O3)	Biocides|Catalysts|Fillers|Lubricants|Fragrances|Colorants		Yes	No	No	No	No
1131	CAS:1304-85-4	CAS:1304-85-4|CAS:1327-34-0|CAS:1327-35-1|CAS:1396338-21-8|CAS:2097816-52-7|CAS:331412-07-8|CAS:54392-33-5	Bismuth hydroxide nitrate oxide (Bi5(OH)9(NO3)4O)	Colorants		No	No	No	No	No
1132	CAS:13040-19-2	CAS:13040-19-2|CAS:52653-36-8|CAS:937784-13-9	9-Octadecenoic acid, 12-hydroxy-, zinc salt (2:1), (9Z,12R)-	Heat stabilizers	Packaging, including food contact materials|Personal care and household products	No	No	No	No	No
1133	CAS:13048-33-4	CAS:106717-06-0|CAS:1220287-86-4|CAS:126038-89-9|CAS:13048-33-4|CAS:174845-65-9|CAS:181826-08-4|CAS:1934258-74-8|CAS:198694-76-7|CAS:671774-75-7|CAS:74872-03-0|CAS:88250-32-2	2-Propenoic acid, 1,1'-(1,6-hexanediyl) ester	Viscosity modifiers|Fillers|Colorants	Packaging, including food contact materials|Building materials	Yes	No	No	No	No
1134	CAS:13048-34-5	CAS:13048-34-5|CAS:1438166-06-3	2-Propenoic acid, 1,1'-(1,10-decanediyl) ester	Viscosity modifiers	Packaging, including food contact materials	No	No	No	No	No
1135	CAS:13049-21-3	CAS:13049-21-3	Heptane, 2,4,6-trichloro-	Heat stabilizers		No	No	No	No	No
1136	CAS:130498-29-2	CAS:130498-29-2	Polycyclic aromatic hydrocarbons	Cross-linkers|Lubricants|Fillers	Packaging, including food contact materials|Transport	No	No	No	No	No
1137	CAS:1305-62-0	CAS:1305-62-0|CAS:1333-29-5|CAS:1351974-67-8|CAS:7719-01-9	Calcium hydroxide (Ca(OH)2)	Biocides|Catalysts|Fillers|Antioxidants|Light stabilizers|Lubricants|Fragrances|Colorants|Flame retardants	Personal care and household products|Agriculture, aquaculture and fisheries|Packaging, including food contact materials|Building materials|Electrical and electronic equipment|Medical devices	Yes	No	No	No	No
1138	CAS:1305-78-8	CAS:104624-96-6|CAS:12610-14-9|CAS:1305-78-8|CAS:245321-52-2|CAS:60873-85-0	Calcium oxide (CaO)	Biocides|Cross-linkers|Fillers|Antioxidants|Light stabilizers|Lubricants|Fragrances|Other stabilizers|Blowing agents|Colorants	Personal care and household products|Agriculture, aquaculture and fisheries|Packaging, including food contact materials|Building materials|Electrical and electronic equipment	Yes	No	No	No	No
1139	CAS:13052-09-0	CAS:13052-09-0|CAS:189641-40-5|CAS:855526-88-4	Hexaneperoxoic acid, 2-ethyl-, OO1,OO1'-(1,1,4,4-tetramethyl-1,4-butanediyl) ester	Catalysts|Cross-linkers	Packaging, including food contact materials	No	No	No	No	No
1140	CAS:1306-06-5	CAS:1059174-00-3|CAS:12167-74-7|CAS:12440-80-1|CAS:1306-06-5|CAS:1337-78-6|CAS:136841-77-5|CAS:1398505-50-4|CAS:196875-13-5|CAS:205873-50-3|CAS:2172828-58-7|CAS:221359-86-0|CAS:2376822-12-5|CAS:29796-40-5|CAS:947383-76-8	Calcium hydroxide phosphate (Ca5(OH)(PO4)3)|Hydroxylapatite (Ca5(OH)(PO4)3)	Biocides|Fillers|Lubricants|Colorants|Pigments	Packaging, including food contact materials|Agriculture, aquaculture and fisheries	Yes	No	No	No	No
1141	CAS:1306-19-0	CAS:1306-19-0|CAS:1436666-97-5	Cadmium oxide (CdO)	Antioxidants|Heat stabilizers|Light stabilizers|Colorants|Flame retardants|Pigments	Packaging, including food contact materials|Electrical and electronic equipment|Agriculture, aquaculture and fisheries	Yes	Yes	Yes	No	No
1142	CAS:1306-23-6	CAS:106496-20-2|CAS:1306-23-6|CAS:1441148-55-5	Cadmium sulfide (CdS)	Cross-linkers|Antioxidants|Heat stabilizers|Light stabilizers|Colorants|Pigments	Packaging, including food contact materials|Electrical and electronic equipment|Building materials|Agriculture, aquaculture and fisheries	No	Yes	Yes	No	No
1143	CAS:1306-24-7	CAS:1306-24-7|CAS:2196169-62-5|CAS:2412416-26-1|CAS:309242-71-5|CAS:695161-38-7	Cadmium selenide (CdSe)	Heat stabilizers|Other stabilizers|Light stabilizers|Colorants|Pigments	Packaging, including food contact materials	No	No	Yes	No	No
1144	CAS:1306-25-8	CAS:1043877-50-4|CAS:1224515-43-8|CAS:1306-25-8|CAS:1448522-72-2|CAS:23100-72-3|CAS:905982-64-1	Cadmium telluride (CdTe)	Light stabilizers|Colorants		No	No	Yes	No	No
1145	CAS:1306-38-3	CAS:1028607-87-5|CAS:1033016-71-5|CAS:1255709-68-2|CAS:1306-38-3|CAS:1310572-48-5|CAS:1645286-14-1|CAS:1715945-36-0|CAS:1800209-57-7|CAS:1909261-36-4|CAS:1962164-22-2|CAS:2257424-51-2|CAS:385781-69-1|CAS:956013-06-2	Cerium oxide (CeO2)	Colorants	Packaging, including food contact materials|Electrical and electronic equipment|Agriculture, aquaculture and fisheries	Yes	No	No	No	No
1146	CAS:1308-06-1	CAS:1308-06-1|CAS:1481694-62-5|CAS:2240164-31-0	Cobalt oxide (Co3O4)	Colorants|Pigments	Packaging, including food contact materials	Yes	No	No	No	No
1147	CAS:1308-14-1	CAS:1308-14-1	Chromium hydroxide (Cr(OH)3)	Colorants	Packaging, including food contact materials|Personal care and household products|Agriculture, aquaculture and fisheries	Yes	No	No	No	No
1148	CAS:1308-38-9	CAS:1093852-36-8|CAS:1229022-62-1|CAS:12689-83-7|CAS:1308-38-9|CAS:144855-63-0|CAS:1610419-57-2|CAS:164057-73-2|CAS:165589-75-3|CAS:185464-26-0|CAS:196696-68-1|CAS:294202-64-5|CAS:499126-69-1|CAS:960246-23-5	Chromium oxide (Cr2O3)	Catalysts|Cross-linkers|Fillers|Colorants|Pigments	Personal care and household products|Agriculture, aquaculture and fisheries|Packaging, including food contact materials|Building materials|Electrical and electronic equipment|Furniture	Yes	No	No	No	No	Lung
1149	CAS:1308-87-8	CAS:1134865-85-2|CAS:1308-87-8|CAS:304470-54-0	Dysprosium oxide (Dy2O3)	Colorants	Packaging, including food contact materials	No	No	No	No	No
1150	CAS:13081-97-5	CAS:1228320-97-5|CAS:129113-70-8|CAS:13081-97-5|CAS:167969-00-8|CAS:344588-76-7|CAS:81628-15-1	Octadecanoic acid, 1,1'-[2,2-bis(hydroxymethyl)-1,3-propanediyl] ester	Lubricants	Packaging, including food contact materials|Personal care and household products|Agriculture, aquaculture and fisheries	No	No	No	No	No
1151	CAS:1309-33-7	CAS:1309-33-7|CAS:8063-99-8	Iron hydroxide (Fe(OH)3)	Catalysts|Cross-linkers|Fillers|Light stabilizers|Lubricants|Colorants	Packaging, including food contact materials|Agriculture, aquaculture and fisheries	Yes	No	No	No	No
1152	CAS:1309-37-1	CAS:110736-41-9|CAS:1115688-11-3|CAS:1146982-11-7|CAS:118277-31-9|CAS:12000-93-0|CAS:12002-17-4|CAS:1210992-56-5|CAS:12227-87-1|CAS:129131-59-5|CAS:1309-37-1|CAS:131874-41-4|CAS:1343-09-5|CAS:135507-53-8|CAS:1382787-02-1|CAS:1397708-80-3|CAS:1430053-95-4|CAS:147229-90-1|CAS:147229-91-2|CAS:160186-10-7|CAS:177715-24-1|CAS:185464-44-2|CAS:188357-78-0|CAS:2001597-72-2|CAS:220787-06-4|CAS:253310-52-0…	Iron oxide (Fe2O3)	Biocides|Fillers|Lubricants|Fragrances|Colorants|Pigments	Personal care and household products|Transport|Agriculture, aquaculture and fisheries|Packaging, including food contact materials|Building materials|Toys and other children's products|Electrical and electronic equipment|Furniture	Yes	No	No	No	No	Lung
1153	CAS:1309-38-2	CAS:122303-97-3|CAS:123897-13-2|CAS:124364-57-4|CAS:1309-38-2|CAS:137263-94-6|CAS:151820-32-5|CAS:174794-75-3|CAS:73904-98-0|CAS:90577-09-6	Magnetite (Fe3O4)	Fillers|Colorants	Personal care and household products|Electrical and electronic equipment|Furniture	Yes	No	No	No	No	Lung
1154	CAS:1309-42-8	CAS:12195-86-7|CAS:1309-42-8|CAS:13760-51-5|CAS:1395893-88-5	Magnesium hydroxide (Mg(OH)2)	Fillers|Antioxidants|Light stabilizers|Lubricants|Fragrances|Colorants|Flame retardants	Packaging, including food contact materials|Personal care and household products|Building materials|Agriculture, aquaculture and fisheries	Yes	No	No	No	No
1155	CAS:1309-48-4	CAS:1193320-89-6|CAS:1309-48-4|CAS:13589-16-7|CAS:185461-91-0|CAS:187036-80-2|CAS:227961-49-1|CAS:52933-73-0|CAS:82375-77-7	Magnesium oxide (MgO)	Catalysts|Cross-linkers|Fillers|Antioxidants|Lubricants|Plasticizers|Colorants|Flame retardants	Personal care and household products|Agriculture, aquaculture and fisheries|Packaging, including food contact materials|Building materials|Electrical and electronic equipment	Yes	No	No	No	No
1156	CAS:1309-60-0	CAS:1309-60-0|CAS:60525-54-4	Lead oxide (PbO2)	Antioxidants	Building materials|Electrical and electronic equipment	Yes	No	Yes	No	No
1157	CAS:1309-64-4	CAS:10042-99-6|CAS:12423-58-4|CAS:1309-64-4|CAS:154396-41-5|CAS:178989-93-0|CAS:212793-41-4|CAS:2144402-92-4|CAS:2379521-11-4|CAS:97048-22-1|CAS:97048-23-2	Antimony oxide (Sb2O3)	Catalysts|Cross-linkers|Fillers|Antioxidants|Light stabilizers|Lubricants|Colorants|Flame retardants	Packaging, including food contact materials|Personal care and household products|Building materials|Furniture	Yes	No	No	No	No
1158	CAS:13092-66-5	CAS:13092-66-5|CAS:1964485-08-2	Phosphoric acid, magnesium salt (2:1)	Fillers|Colorants	Packaging, including food contact materials	No	No	No	No	No
1159	CAS:131-08-8	CAS:131-08-8|CAS:6106-67-8|CAS:86305-51-3	2-Anthracenesulfonic acid, 9,10-dihydro-9,10-dioxo-, sodium salt (1:1)	Colorants	Packaging, including food contact materials	No	No	No	No	No
1160	CAS:131-11-3	CAS:131-11-3|CAS:1352054-35-3|CAS:64441-70-9	1,2-Benzenedicarboxylic acid, 1,2-dimethyl ester	Biocides|Catalysts|Cross-linkers|Fillers|Lubricants|Fragrances|Plasticizers|Colorants	Packaging, including food contact materials|Personal care and household products|Toys and other children's products|Agriculture, aquaculture and fisheries	Yes	No	No	No	Yes	Vascular
1161	CAS:131-16-8	CAS:131-16-8	1,2-Benzenedicarboxylic acid, 1,2-dipropyl ester	Catalysts|Plasticizers	Packaging, including food contact materials	No	No	No	No	No
1162	CAS:131-17-9	CAS:124743-27-7|CAS:131-17-9|CAS:143318-73-4	1,2-Benzenedicarboxylic acid, 1,2-di-2-propen-1-yl ester	Catalysts|Cross-linkers|Plasticizers|Colorants	Packaging, including food contact materials|Building materials	Yes	No	No	No	No
1163	CAS:131-18-0	CAS:131-18-0	1,2-Benzenedicarboxylic acid, 1,2-dipentyl ester	Plasticizers	Packaging, including food contact materials|Toys and other children's products	No	Yes	No	No	Yes
1164	CAS:131-52-2	CAS:131-52-2	Phenol, 2,3,4,5,6-pentachloro-, sodium salt (1:1)	Biocides	Packaging, including food contact materials|Building materials|Agriculture, aquaculture and fisheries	No	No	No	No	No
1165	CAS:131-53-3	CAS:131-53-3|CAS:186100-79-8	Methanone, (2-hydroxy-4-methoxyphenyl)(2-hydroxyphenyl)-	Light stabilizers	Packaging, including food contact materials|Personal care and household products	No	No	No	No	No
1166	CAS:131-54-4	CAS:131-54-4|CAS:862891-45-0	Methanone, bis(2-hydroxy-4-methoxyphenyl)-	Light stabilizers|Colorants	Packaging, including food contact materials|Personal care and household products	No	No	No	No	Yes
1167	CAS:131-55-5	CAS:131-55-5|CAS:53236-95-6	Methanone, bis(2,4-dihydroxyphenyl)-	Light stabilizers|Antioxidants|Colorants	Packaging, including food contact materials|Personal care and household products|Agriculture, aquaculture and fisheries	No	No	No	No	Yes
1168	CAS:131-56-6	CAS:120920-25-4|CAS:131-56-6|CAS:1341-53-3|CAS:73468-18-5|CAS:86280-86-6|CAS:895160-29-9|CAS:92092-63-2	Methanone, (2,4-dihydroxyphenyl)phenyl-	Light stabilizers|Antioxidants|Colorants	Packaging, including food contact materials|Personal care and household products|Transport|Agriculture, aquaculture and fisheries	No	No	No	No	Yes
1169	CAS:131-57-7	CAS:131-57-7|CAS:138464-23-0|CAS:14375-37-2|CAS:153859-73-5|CAS:2216794-47-5|CAS:58392-15-7|CAS:58392-22-6|CAS:897050-18-9	Methanone, (2-hydroxy-4-methoxyphenyl)phenyl-	Light stabilizers|Fillers|Antioxidants|Colorants	Personal care and household products|Transport|Agriculture, aquaculture and fisheries|Packaging, including food contact materials|Building materials	Yes	No	No	No	Yes	Placenta|Urine
1170	CAS:1310-14-1	CAS:12181-28-1|CAS:1310-14-1	Goethite (Fe(OH)O)	Colorants		No	No	No	No	No
1171	CAS:1310-39-0	CAS:1310-39-0	Pseudobrookite (Fe2TiO5)	Fillers|Colorants		No	No	No	No	No
1172	CAS:1310-58-3	CAS:1310-58-3|CAS:2226392-06-7|CAS:29857-72-5|CAS:71769-53-4	Potassium hydroxide (K(OH))	Biocides|Catalysts|Fillers|Antioxidants|Light stabilizers|Lubricants|Fragrances|Plasticizers|Colorants	Personal care and household products|Transport|Agriculture, aquaculture and fisheries|Packaging, including food contact materials|Building materials|Electrical and electronic equipment	Yes	No	No	No	No
1173	CAS:1310-65-2	CAS:1310-65-2	Lithium hydroxide (Li(OH))	Biocides|Fillers|Antioxidants|Lubricants|Fragrances|Colorants	Personal care and household products|Agriculture, aquaculture and fisheries|Packaging, including food contact materials|Building materials|Electrical and electronic equipment	Yes	No	No	No	No
1174	CAS:1310-73-2	CAS:1310-73-2|CAS:1418731-95-9|CAS:2319645-49-1|CAS:2391974-94-8|CAS:8012-01-9	Sodium hydroxide (Na(OH))	Biocides|Catalysts|Cross-linkers|Fillers|Antioxidants|Light stabilizers|Lubricants|Fragrances|Plasticizers|Colorants	Personal care and household products|Transport|Agriculture, aquaculture and fisheries|Packaging, including food contact materials|Building materials|Electrical and electronic equipment	Yes	No	No	No	No
1175	CAS:13103-52-1	CAS:125899-91-4|CAS:13103-52-1	Propanoic acid, 3-[[3-(dodecyloxy)-3-oxopropyl]thio]-, octadecyl ester	Light stabilizers|Antioxidants	Packaging, including food contact materials	No	No	No	No	No
1176	CAS:13106-24-6	CAS:13106-24-6	1-Butanaminium, N,N-dibutyl-N-methyl-, methyl sulfate (1:1)	Colorants	Packaging, including food contact materials	No	No	No	No	No
1177	CAS:131132-77-9	CAS:131132-77-9	Pentanedioic acid, bis[[4-[(ethenyloxy)methyl]cyclohexyl]methyl] ester	Cross-linkers		No	No	No	No	No
1178	CAS:1312-76-1	CAS:11116-04-4|CAS:12698-85-0|CAS:1312-76-1|CAS:2137083-51-1	Silicic acid, potassium salt	Biocides|Lubricants|Fillers|Colorants	Packaging, including food contact materials|Personal care and household products|Building materials|Agriculture, aquaculture and fisheries	Yes	No	No	No	No
1179	CAS:1312-81-8	CAS:1033016-73-7|CAS:1260088-45-6|CAS:1276122-74-7|CAS:1312-81-8|CAS:1446435-10-4|CAS:162525-16-8	Lanthanum oxide (La2O3)	Fillers|Colorants	Packaging, including food contact materials	Yes	No	No	No	No
1180	CAS:13122-18-4	CAS:13122-18-4|CAS:153302-08-0	Hexaneperoxoic acid, 3,5,5-trimethyl-, 1,1-dimethylethyl ester	Catalysts|Cross-linkers|Plasticizers|Antioxidants	Packaging, including food contact materials	No	No	No	No	No
1181	CAS:13127-82-7	CAS:13127-82-7|CAS:40893-75-2	Ethanol, 2,2'-[(9Z)-9-octadecen-1-ylimino]bis-	Lubricants|Antistatic agents	Packaging, including food contact materials|Personal care and household products	No	No	No	No	No
1182	CAS:131298-44-7	CAS:131298-44-7	Benzoic acid, C9-11-branched alkyl esters	Plasticizers	Packaging, including food contact materials	Yes	No	No	No	No
1183	CAS:1313-13-9	CAS:1313-13-9|CAS:1363198-04-2|CAS:1679350-32-3|CAS:1988696-45-2|CAS:2102309-28-2|CAS:301678-04-6	Manganese oxide (MnO2)	Biocides|Fillers|Colorants	Packaging, including food contact materials|Electrical and electronic equipment|Building materials|Agriculture, aquaculture and fisheries	Yes	No	No	No	No
1184	CAS:1313-27-5	CAS:114316-51-7|CAS:114663-84-2|CAS:12412-21-4|CAS:12412-22-5|CAS:1313-27-5|CAS:199790-61-9|CAS:2196217-15-7|CAS:2303937-75-7|CAS:252368-25-5|CAS:278186-89-3|CAS:37376-47-9|CAS:390388-97-3|CAS:77835-70-2	Molybdenum oxide (MoO3)	Catalysts|Cross-linkers|Flame retardants|Lubricants	Packaging, including food contact materials|Toys and other children's products	Yes	No	No	Yes	No	Bone|Kidney|Liver|Muscle
1185	CAS:1313-59-3	CAS:1242458-86-1|CAS:1313-59-3|CAS:37382-45-9	Sodium oxide (Na2O)	Catalysts|Cross-linkers|Fillers|Colorants	Packaging, including food contact materials|Personal care and household products|Building materials|Electrical and electronic equipment	Yes	No	No	No	No
1186	CAS:1313-82-2	CAS:113584-74-0|CAS:1313-82-2|CAS:1447694-91-8	Sodium sulfide (Na2S)	Lubricants|Antioxidants|Colorants	Packaging, including food contact materials|Agriculture, aquaculture and fisheries	Yes	No	No	No	Yes
1187	CAS:1313-96-8	CAS:1313-96-8|CAS:144439-99-6	Niobium oxide (Nb2O5)	Biocides|Lubricants|Colorants	Packaging, including food contact materials	Yes	No	No	No	No
1188	CAS:131341-86-1	CAS:1135442-63-5|CAS:131341-86-1	1H-Pyrrole-3-carbonitrile, 4-(2,2-difluoro-1,3-benzodioxol-4-yl)-	Biocides	Agriculture, aquaculture and fisheries	No	No	No	No	Yes
1189	CAS:1314-13-2	CAS:1035159-71-7|CAS:1079737-05-5|CAS:1158650-40-8|CAS:1227055-55-1|CAS:1314-13-2|CAS:1328870-15-0|CAS:1352121-28-8|CAS:1404365-15-6|CAS:1434578-69-4|CAS:143477-34-3|CAS:1449007-65-1|CAS:1613512-66-5|CAS:1621460-93-2|CAS:1629869-94-8|CAS:1799390-27-4|CAS:1834590-43-0|CAS:185461-95-4|CAS:1928718-93-7|CAS:2082751-40-2|CAS:2111100-94-6|CAS:2251116-56-8|CAS:2257421-96-6|CAS:56592-00-8|CAS:57206-86-7|…	Zinc oxide (ZnO)	Biocides|Catalysts|Cross-linkers|Fillers|Antioxidants|Heat stabilizers|Light stabilizers|Fragrances|Lubricants|Blowing agents|Colorants|Flame retardants|Antistatic agents|Pigments	Personal care and household products|Agriculture, aquaculture and fisheries|Packaging, including food contact materials|Building materials|Electrical and electronic equipment|Furniture|Medical devices	Yes	No	No	No	No
1190	CAS:1314-23-4	CAS:10377-99-8|CAS:112414-85-4|CAS:1134791-55-1|CAS:1255709-69-3|CAS:12627-76-8|CAS:129774-17-0|CAS:1314-23-4|CAS:1349696-92-9|CAS:1381839-91-3|CAS:1403239-99-5|CAS:1570062-08-6|CAS:1604798-57-3|CAS:1617532-81-6|CAS:2250057-81-7|CAS:73649-21-5|CAS:869287-83-2|CAS:943230-04-4|CAS:943895-94-1|CAS:949569-08-8	Zirconium oxide (ZrO2)	Biocides|Catalysts|Cross-linkers|Fillers|Antioxidants|Lubricants|Fragrances|Colorants	Personal care and household products|Agriculture, aquaculture and fisheries|Packaging, including food contact materials|Building materials|Furniture	Yes	No	No	No	No
1191	CAS:1314-35-8	CAS:12165-16-1|CAS:12165-37-6|CAS:12165-45-6|CAS:12737-75-6|CAS:1314-35-8|CAS:1328-66-1|CAS:1344994-39-3|CAS:160637-48-9|CAS:2303937-83-7|CAS:30445-72-8|CAS:530099-64-0|CAS:611206-70-3|CAS:627811-63-6	Tungsten oxide (WO3)	Lubricants|Colorants		Yes	No	No	No	No
1192	CAS:1314-37-0	CAS:1314-37-0|CAS:1400873-06-4|CAS:1445316-69-7|CAS:1580410-26-9	Ytterbium oxide (Yb2O3)	Colorants		No	No	No	No	No
1193	CAS:1314-41-6	CAS:12684-34-3|CAS:1314-41-6|CAS:940949-96-2	Lead oxide (Pb3O4)	Fillers|Heat stabilizers|Other stabilizers|Light stabilizers|Colorants	Packaging, including food contact materials|Personal care and household products|Building materials|Electrical and electronic equipment	Yes	Yes	Yes	No	No
1194	CAS:1314-56-3	CAS:1314-56-3|CAS:24377-84-2|CAS:50811-86-4|CAS:59778-57-3|CAS:72906-42-4	Phosphorus oxide (P2O5)	Catalysts|Cross-linkers|Fillers|Lubricants|Colorants	Packaging, including food contact materials|Building materials	Yes	No	No	No	No
1195	CAS:1314-60-9	CAS:1128070-79-0|CAS:1314-60-9|CAS:2098834-39-8|CAS:2376284-81-8	Antimony oxide (Sb2O5)	Biocides|Fillers|Adhesives|Lubricants|Fragrances|Colorants|Flame retardants	Packaging, including food contact materials|Building materials	No	No	No	No	No
1196	CAS:1314-62-1	CAS:12503-98-9|CAS:1314-62-1|CAS:1408062-28-1|CAS:166165-37-3|CAS:172928-47-1|CAS:184892-22-6|CAS:200577-85-1|CAS:203812-34-4|CAS:2142684-30-6|CAS:251927-12-5|CAS:410546-90-6|CAS:56870-07-6|CAS:581075-33-4|CAS:828264-64-8|CAS:854372-97-7|CAS:857777-38-9|CAS:863639-26-3|CAS:87854-55-5|CAS:87854-56-6|CAS:934750-46-6	Vanadium oxide (V2O5)	Catalysts|Cross-linkers|Antioxidants|Colorants|Pigments	Packaging, including food contact materials|Personal care and household products|Building materials|Electrical and electronic equipment	Yes	No	No	Yes	No
1197	CAS:1314-98-3	CAS:1314-98-3|CAS:209065-88-3|CAS:2247447-30-7|CAS:37187-67-0|CAS:64334-34-5|CAS:714217-01-3	Zinc sulfide (ZnS)	Biocides|Cross-linkers|Fillers|Light stabilizers|Lubricants|Fragrances|Colorants|Pigments	Packaging, including food contact materials|Building materials|Toys and other children's products|Furniture	Yes	No	No	No	No
1198	CAS:13149-00-3	CAS:111720-41-3|CAS:127946-28-5|CAS:13149-00-3|CAS:1446101-64-9|CAS:1632398-68-5|CAS:1639268-89-5|CAS:1644180-18-6|CAS:1690350-50-5|CAS:1819340-95-8|CAS:1827590-18-0|CAS:201815-17-0|CAS:279240-32-3|CAS:634193-83-2|CAS:743438-36-0	1,3-Isobenzofurandione, hexahydro-, (3aR,7aS)-rel-	Cross-linkers|Curing agents	Packaging, including food contact materials	No	Yes	No	No	No
1199	CAS:13164-93-7	CAS:13164-93-7|CAS:6507-81-9	Benzoic acid, 5-[2-[4'-[2-[4,5-dihydro-3-methyl-5-oxo-1-(4-sulfophenyl)-1H-pyrazol-4-yl]diazenyl][1,1'-biphenyl]-4-yl]diazenyl]-2-hydroxy-, sodium salt (1:2)	Antioxidants|Colorants		No	No	No	No	No
1200	CAS:1317-33-5	CAS:1317-33-5|CAS:1338709-82-2|CAS:37297-03-3|CAS:56780-54-2	Molybdenum sulfide (MoS2)	Catalysts|Lubricants|Fillers|Colorants	Packaging, including food contact materials|Building materials|Transport|Agriculture, aquaculture and fisheries	Yes	No	No	No	No	Bone|Kidney|Liver|Muscle
1201	CAS:1317-35-7	CAS:1317-35-7|CAS:2149632-09-5|CAS:2398670-84-1|CAS:339311-30-7	Manganese oxide (Mn3O4)	Fillers|Colorants|Pigments	Packaging, including food contact materials|Electrical and electronic equipment	Yes	No	No	No	Yes
1202	CAS:1317-36-8	CAS:12359-23-8|CAS:1309-59-7|CAS:1317-36-8	Lead oxide (PbO)	Fillers|Heat stabilizers|Lubricants|Light stabilizers|Other stabilizers|Colorants	Personal care and household products|Agriculture, aquaculture and fisheries|Packaging, including food contact materials|Building materials|Electrical and electronic equipment	Yes	Yes	Yes	No	No
1203	CAS:1317-38-0	CAS:1317-38-0|CAS:185461-92-1	Copper oxide (CuO)	Biocides|Lubricants|Fillers|Colorants	Packaging, including food contact materials|Electrical and electronic equipment|Agriculture, aquaculture and fisheries	Yes	No	No	No	No
1204	CAS:1317-39-1	CAS:1317-39-1|CAS:633343-78-9	Copper oxide (Cu2O)	Biocides|Fillers|Colorants	Personal care and household products|Agriculture, aquaculture and fisheries|Packaging, including food contact materials|Building materials|Electrical and electronic equipment	Yes	No	No	No	No
1205	CAS:1317-43-7	CAS:1317-43-7	Brucite (Mg(OH)2)	Flame retardants		No	No	No	No	No
1206	CAS:1317-60-8	CAS:1317-60-8	Hematite (Fe2O3)	Colorants	Packaging, including food contact materials|Electrical and electronic equipment|Building materials|Agriculture, aquaculture and fisheries	Yes	No	No	No	No
1207	CAS:1317-61-9	CAS:107720-80-9|CAS:118440-50-9|CAS:122391-58-6|CAS:1317-61-9|CAS:139660-10-9|CAS:1402398-17-7|CAS:1433983-76-6|CAS:144856-04-2|CAS:1481694-60-3|CAS:1643773-71-0|CAS:170277-36-8|CAS:1988696-47-4|CAS:2031170-98-4|CAS:207621-21-4|CAS:208666-79-9|CAS:219674-87-0|CAS:224310-08-1|CAS:2367641-45-8|CAS:253310-51-9|CAS:514204-11-6|CAS:73905-81-4|CAS:940941-19-5|CAS:942194-22-1|CAS:954415-69-1	Iron oxide (Fe3O4)	Biocides|Cross-linkers|Fillers|Antioxidants|Lubricants|Fragrances|Colorants|Pigments	Personal care and household products|Transport|Agriculture, aquaculture and fisheries|Packaging, including food contact materials|Building materials|Electrical and electronic equipment|Furniture	Yes	No	No	No	No
1208	CAS:1317-63-1	CAS:12425-99-9|CAS:1317-63-1|CAS:68187-35-9	Limonite	Colorants	Packaging, including food contact materials|Agriculture, aquaculture and fisheries	No	No	No	No	No
1209	CAS:1317-65-3	CAS:1317-65-3|CAS:2358712-58-8|CAS:2358714-65-3|CAS:359415-48-8	Limestone	Catalysts|Cross-linkers|Fillers|Light stabilizers|Lubricants|Colorants|Viscosity modifiers	Personal care and household products|Transport|Agriculture, aquaculture and fisheries|Packaging, including food contact materials|Building materials|Electrical and electronic equipment|Furniture	Yes	No	No	No	No
1210	CAS:1317-70-0	CAS:12036-20-3|CAS:1317-70-0	Anatase (TiO2)	Fillers|Colorants	Packaging, including food contact materials	Yes	No	No	No	No
1211	CAS:1317-80-2	CAS:1317-80-2	Rutile (TiO2)	Biocides|Cross-linkers|Fillers|Lubricants|Fragrances|Colorants|Pigments	Packaging, including food contact materials|Building materials|Electrical and electronic equipment	Yes	No	No	No	No
1212	CAS:13170-23-5	CAS:13170-23-5	Acetic acid, 1,1'-dianhydride with silicic acid (H4SiO4) bis(1,1-dimethylethyl) ester	Fillers	Packaging, including food contact materials|Building materials	No	No	No	No	No
1213	CAS:1318-02-1	CAS:100215-47-2|CAS:128280-69-3|CAS:1318-02-1|CAS:136219-53-9|CAS:137699-71-9|CAS:144046-74-2|CAS:151821-43-1|CAS:1609526-33-1|CAS:165169-08-4|CAS:1799649-46-9|CAS:180616-09-5|CAS:180616-10-8|CAS:180616-11-9|CAS:2100262-40-4|CAS:211990-23-7|CAS:321997-08-4|CAS:37305-72-9|CAS:403606-76-8|CAS:433977-56-1|CAS:50809-51-3|CAS:52349-29-8|CAS:53025-48-2|CAS:53060-43-8|CAS:53569-61-2|CAS:53789-62-1|CAS:5…	Zeolites, synthetic	Biocides|Catalysts|Cross-linkers|Fillers|Light stabilizers|Lubricants	Packaging, including food contact materials|Personal care and household products|Building materials	Yes	No	No	No	No
1214	CAS:1318-23-6	CAS:12197-33-0|CAS:1318-23-6|CAS:1569591-36-1|CAS:60675-59-4	Boehmite (Al(OH)O)	Fillers|Flame retardants|Colorants	Packaging, including food contact materials|Personal care and household products|Building materials|Agriculture, aquaculture and fisheries	Yes	No	No	No	No
1215	CAS:1318-59-8	CAS:1318-59-8|CAS:71949-90-1	Chlorite-group minerals	Cross-linkers|Fillers|Colorants	Packaging, including food contact materials|Building materials	Yes	No	No	No	No
1216	CAS:1318-74-7	CAS:11120-39-1|CAS:12377-03-6|CAS:1318-74-7|CAS:188570-76-5|CAS:239478-72-9|CAS:39317-10-7|CAS:51700-52-8|CAS:51700-53-9|CAS:51700-54-0|CAS:51700-55-1|CAS:52108-97-1|CAS:60194-16-3|CAS:61026-82-2|CAS:62163-80-8|CAS:66649-37-4|CAS:90803-82-0	Kaolinite (Al2(OH)4(Si2O5))	Cross-linkers|Fillers|Colorants	Packaging, including food contact materials|Personal care and household products|Building materials	Yes	No	No	No	No
1217	CAS:1318-93-0	CAS:111744-70-8|CAS:1160357-96-9|CAS:121181-40-6|CAS:12199-64-3|CAS:12414-99-2|CAS:12656-86-9|CAS:1318-93-0|CAS:1370352-97-8|CAS:1428381-06-9|CAS:1587636-97-2|CAS:1593119-81-3|CAS:252254-66-3|CAS:376359-98-7|CAS:405157-26-8|CAS:50925-68-3|CAS:51811-27-9|CAS:61029-13-8|CAS:61711-53-3|CAS:64418-14-0|CAS:67479-91-8|CAS:850354-49-3	Montmorillonite ((Al1.33-1.67Mg0.33-0.67)(Ca0-1Na0-1)0.33Si4(OH)2O10.xH2O)	Fillers	Packaging, including food contact materials|Personal care and household products|Agriculture, aquaculture and fisheries	No	No	No	No	No
1218	CAS:13189-00-9	CAS:13189-00-9|CAS:162630-63-9|CAS:2095328-26-8	2-Propenoic acid, 2-methyl-, zinc salt (2:1)	Fillers|Colorants	Packaging, including food contact materials	Yes	No	No	No	No
1219	CAS:1319-46-6	CAS:11120-55-1|CAS:1145660-51-0|CAS:1160353-52-5|CAS:13009-77-3|CAS:1319-46-6|CAS:1344-36-1|CAS:1951408-54-0|CAS:37185-13-0|CAS:37316-84-0|CAS:37361-76-5|CAS:886883-98-3	Lead carbonate hydroxide (Pb3(CO3)2(OH)2)	Heat stabilizers|Other stabilizers|Colorants	Packaging, including food contact materials	No	Yes	Yes	No	No
1220	CAS:1319-77-3	CAS:116804-25-2|CAS:1319-77-3|CAS:52037-47-5|CAS:8003-33-6|CAS:8006-62-0|CAS:8026-94-6|CAS:8027-16-5	Phenol, methyl-	Lubricants|Fillers|Colorants	Personal care and household products|Transport|Agriculture, aquaculture and fisheries|Packaging, including food contact materials|Building materials|Electrical and electronic equipment	Yes	No	No	No	No
1221	CAS:13195-76-1	CAS:13195-76-1	Boric acid (H3BO3), tris(2-methylpropyl) ester	Light stabilizers		No	No	No	No	No
1222	CAS:132-27-4	CAS:132-27-4	[1,1'-Biphenyl]-2-ol, sodium salt (1:1)	Biocides	Packaging, including food contact materials|Building materials|Agriculture, aquaculture and fisheries	No	No	No	Yes	No
1223	CAS:132-64-9	CAS:132-64-9|CAS:214827-48-2	Dibenzofuran	Antioxidants|Colorants		No	No	No	No	No
1224	CAS:1320-06-5	CAS:1320-06-5|CAS:29063-38-5|CAS:50926-91-5|CAS:59459-22-2|CAS:8004-57-7|CAS:86003-57-8	2-Naphthalenol, 1-[2-[4-[2-(dimethylphenyl)diazenyl]dimethylphenyl]diazenyl]-	Colorants	Agriculture, aquaculture and fisheries	No	No	No	No	No
1225	CAS:1320-67-8	CAS:1320-67-8|CAS:1337-64-0|CAS:143749-19-3|CAS:170516-38-8|CAS:30523-02-5|CAS:89024-56-6	Propanol, 1(or 2)-methoxy-	Cross-linkers|Fillers|Colorants	Packaging, including food contact materials|Personal care and household products|Building materials	No	No	No	No	No
1226	CAS:1321-57-9	CAS:100328-52-7|CAS:1321-57-9	1,2,3-Propanetricarboxylic acid, 2-hydroxy-, mono(1-methylethyl) ester	Plasticizers	Packaging, including food contact materials	No	No	No	No	No
1227	CAS:1321-64-8	CAS:1321-64-8	Naphthalene, pentachloro-	Flame retardants	Packaging, including food contact materials	No	No	No	No	No
1228	CAS:1321-74-0	CAS:1161074-32-3|CAS:1321-74-0|CAS:142315-59-1|CAS:2056117-87-2|CAS:61804-50-0	Benzene, diethenyl-	Light stabilizers|Lubricants|Fillers	Packaging, including food contact materials|Building materials|Agriculture, aquaculture and fisheries	Yes	No	No	No	No
1229	CAS:1323-38-2	CAS:1323-38-2|CAS:8042-05-5	9-Octadecenoic acid, 12-hydroxy-, (9Z,12R)-, monoester with 1,2,3-propanetriol	Plasticizers	Packaging, including food contact materials|Agriculture, aquaculture and fisheries	No	No	No	No	No
1230	CAS:1323-39-3	CAS:1228175-27-6|CAS:1256465-94-7|CAS:1323-39-3|CAS:136440-98-7|CAS:184594-14-7|CAS:240406-43-3|CAS:73297-79-7|CAS:8028-46-4|CAS:8034-39-7	Octadecanoic acid, monoester with 1,2-propanediol	Plasticizers	Packaging, including food contact materials|Personal care and household products	Yes	No	No	No	No
1231	CAS:1323-83-7	CAS:1323-83-7|CAS:28474-96-6	Octadecanoic acid, diester with 1,2,3-propanetriol	Antistatic agents	Packaging, including food contact materials|Personal care and household products|Agriculture, aquaculture and fisheries	Yes	No	No	No	No
1232	CAS:1324-33-0	CAS:1324-33-0|CAS:28261-38-3|CAS:71838-93-2	8,16-Pyranthrenedione, tribromo-	Colorants		No	No	No	No	No
1233	CAS:1324-35-2	CAS:1324-35-2|CAS:28654-83-3	8,16-Pyranthrenedione, dibromo-	Colorants		No	No	No	No	No
1234	CAS:1324-76-1	CAS:12738-36-2|CAS:1324-76-1|CAS:30283-63-7	Benzenesulfonic acid, [[4-[[4-(phenylamino)phenyl][4-(phenylimino)-2,5-cyclohexadien-1-ylidene]methyl]phenyl]amino]-	Colorants	Packaging, including food contact materials|Electrical and electronic equipment	Yes	No	No	No	No
1235	CAS:1324-80-7	CAS:1324-80-7	Benzenesulfonic acid, [[4-[hydroxybis[4-(phenylamino)phenyl]methyl]phenyl]amino]-, monosodium salt (9CI)	Colorants		No	No	No	No	No
1236	CAS:1324-87-4	CAS:1324-87-4	2,7-Naphthalenedisulfonic acid, 5-[[diamino[(8-hydroxy-6-sulfo-2-naphthalenyl)azo]phenyl]azo]-4-hydroxy-3-[[4'-[(4-hydroxyphenyl)azo][1,1'-biphenyl]-4-yl]azo]-, trisodium salt (9CI)	Colorants		No	No	No	No	No
1237	CAS:1325-16-2	CAS:1325-16-2	Benzoic acid, 2-[2-(2-hydroxy-3,6-disulfo-1-naphthalenyl)diazenyl]-, barium salt (1:2)	Colorants		No	No	No	No	No
1238	CAS:1325-54-8	CAS:1325-54-8	C.I. Direct Orange 39	Colorants		No	No	No	No	No
1239	CAS:1325-65-1	CAS:1325-65-1	C.I. Direct Red 111	Colorants		No	No	No	No	No
1240	CAS:1325-82-2	CAS:12262-11-2|CAS:12646-22-9|CAS:1325-82-2	C.I. Basic Violet 1, molybdatetungstatephosphate	Colorants	Packaging, including food contact materials	No	No	No	No	No
1241	CAS:1325-87-7	CAS:12238-23-2|CAS:1325-87-7|CAS:61725-40-4	Ethanaminium, N-[4-[[4-(diethylamino)phenyl][4-(ethylamino)-1-naphthalenyl]methylene]-2,5-cyclohexadien-1-ylidene]-N-ethyl-, molybdatetungstatephosphate	Colorants	Packaging, including food contact materials|Toys and other children's products	No	No	No	No	No
1242	CAS:1326-04-1	CAS:1326-04-1|CAS:64427-29-8	Xanthylium, 3,6-bis(diethylamino)-9-[2-(ethoxycarbonyl)phenyl]-, molybdatetungstatephosphate	Colorants	Packaging, including food contact materials	No	No	No	No	No
1243	CAS:1326-82-5	CAS:1326-82-5|CAS:155925-45-4|CAS:54293-33-3|CAS:56645-74-0	C.I. Sulphur Black 1	Colorants		Yes	No	No	No	No
1244	CAS:1326-83-6	CAS:1326-83-6|CAS:61725-61-9	C.I. Solubilised Sulphur Black 1	Colorants		No	No	No	No	No
1245	CAS:1327-33-9	CAS:1327-33-9	Antimony oxide	Flame retardants	Packaging, including food contact materials|Building materials	No	No	No	No	No
1246	CAS:1327-36-2	CAS:1327-36-2|CAS:37316-70-4|CAS:39457-31-3	Aluminatesilicate	Catalysts|Fillers|Colorants	Packaging, including food contact materials|Building materials|Agriculture, aquaculture and fisheries	Yes	No	No	No	No
1247	CAS:1327-53-3	CAS:1327-53-3|CAS:28380-38-3|CAS:856307-43-2	Arsenic oxide (As2O3)	Biocides|Colorants	Packaging, including food contact materials|Agriculture, aquaculture and fisheries	Yes	Yes	Yes	No	Yes
1248	CAS:13276-08-9	CAS:13276-08-9|CAS:135507-24-3|CAS:213544-17-3	Octadecanamide, N-octadecyl-	Lubricants|Fillers|Colorants	Packaging, including food contact materials	No	No	No	No	No
1249	CAS:1328-04-7	CAS:1328-04-7|CAS:16508-74-0	C.I. Pigment Violet 5:1	Colorants		No	No	No	No	No
1250	CAS:1328-25-2	CAS:1328-25-2|CAS:220751-42-8|CAS:61725-94-8	C.I. Vat Black 9	Colorants		No	No	No	No	No
1251	CAS:1328-53-6	CAS:104492-02-6|CAS:108137-02-6|CAS:109319-61-1|CAS:11118-59-5|CAS:11129-83-2|CAS:12224-95-2|CAS:12240-11-8|CAS:12619-69-1|CAS:127546-06-9|CAS:128281-89-0|CAS:1328-53-6|CAS:16143-81-0|CAS:179671-47-7|CAS:194554-64-8|CAS:37340-12-8|CAS:39362-52-2|CAS:39380-65-9|CAS:50642-99-4|CAS:51653-13-5|CAS:52499-70-4|CAS:64333-62-6|CAS:67053-86-5|CAS:72779-62-5|CAS:73560-40-4|CAS:81180-93-0|CAS:85256-45-7|CAS…	C.I. Pigment Green 7	Biocides|Cross-linkers|Fillers|Lubricants|Colorants|Pigments	Personal care and household products|Agriculture, aquaculture and fisheries|Packaging, including food contact materials|Building materials|Toys and other children's products|Electrical and electronic equipment|Furniture	Yes	No	No	No	No
1252	CAS:1329658-14-1	CAS:1329658-14-1	1,3-Isobenzofurandione, 5-(1-oxo-3-phenyl-2-propyn-1-yl)-	Cross-linkers		No	No	No	No	No
1253	CAS:133-06-2	CAS:120528-25-8|CAS:1321-42-2|CAS:133-06-2|CAS:37335-15-2	1H-Isoindole-1,3(2H)-dione, 3a,4,7,7a-tetrahydro-2-[(trichloromethyl)thio]-	Biocides	Packaging, including food contact materials|Agriculture, aquaculture and fisheries	No	No	No	No	Yes	Skin
1254	CAS:133-06-3	CAS:133-06-3		Colorants		No	No	No	No	No
1255	CAS:133-07-3	CAS:1135442-81-7|CAS:133-07-3|CAS:52306-33-9	1H-Isoindole-1,3(2H)-dione, 2-[(trichloromethyl)thio]-	Biocides	Packaging, including food contact materials|Building materials|Agriculture, aquaculture and fisheries	No	No	No	No	Yes
1256	CAS:133-14-2	CAS:133-14-2|CAS:1426820-13-4|CAS:1802153-06-5|CAS:88161-11-9	Peroxide, bis(2,4-dichlorobenzoyl)	Catalysts|Cross-linkers	Packaging, including food contact materials	No	No	No	No	No
1257	CAS:133-49-3	CAS:133-49-3	Benzenethiol, 2,3,4,5,6-pentachloro-	Catalysts|Cross-linkers	Packaging, including food contact materials	Yes	No	No	No	No
1258	CAS:1330-20-7	CAS:1330-20-7|CAS:8026-09-3	Benzene, dimethyl-	Biocides|Catalysts|Cross-linkers|Fillers|Light stabilizers|Lubricants|Plasticizers|Colorants|Antistatic agents	Personal care and household products|Transport|Agriculture, aquaculture and fisheries|Packaging, including food contact materials|Building materials|Electrical and electronic equipment|Furniture	Yes	No	No	No	Yes
1259	CAS:1330-38-7	CAS:1328-51-4|CAS:1330-38-7	Cuprate(2-), [29H,31H-phthalocyanine-C,C-disulfonato(4-)-ÎºN29,ÎºN30,ÎºN31,ÎºN32]-, sodium (1:2)	Colorants	Packaging, including food contact materials|Agriculture, aquaculture and fisheries	No	No	No	No	No
1260	CAS:1330-43-4	CAS:1039387-27-3|CAS:115372-65-1|CAS:1186126-93-1|CAS:1189141-72-7|CAS:12045-54-4|CAS:1242163-02-5|CAS:1247014-60-3|CAS:12589-17-2|CAS:1262222-67-2|CAS:1262281-53-7|CAS:1268472-42-9|CAS:1314012-56-0|CAS:1315317-92-0|CAS:1330-43-4|CAS:1332-28-1|CAS:136349-33-2|CAS:13764-83-5|CAS:163701-93-7|CAS:19223-62-2|CAS:2123562-10-5|CAS:37199-25-0|CAS:886584-11-8|CAS:910783-70-9|CAS:950582-57-7	Boron sodium oxide (B4Na2O7)	Biocides|Fillers|Light stabilizers|Lubricants|Other stabilizers|Colorants|Flame retardants|Antistatic agents	Personal care and household products|Transport|Agriculture, aquaculture and fisheries|Packaging, including food contact materials|Electrical and electronic equipment	Yes	Yes	No	No	No
1261	CAS:1330-61-6	CAS:1330-61-6|CAS:1467079-46-4|CAS:1467081-67-9|CAS:32073-49-7	2-Propenoic acid, isodecyl ester	Cross-linkers	Packaging, including food contact materials	Yes	No	No	No	No
1262	CAS:1330-78-5	CAS:1259372-53-6|CAS:1330-78-5|CAS:2107376-26-9|CAS:25013-17-6|CAS:34902-62-0|CAS:56499-45-7|CAS:56573-10-5|CAS:69234-04-4	Phosphoric acid, tris(methylphenyl) ester	Lubricants|Plasticizers|Flame retardants|Colorants	Transport|Agriculture, aquaculture and fisheries|Packaging, including food contact materials|Building materials|Toys and other children's products	Yes	No	No	No	No
1263	CAS:1330-86-5	CAS:108778-22-9|CAS:1330-86-5	Hexanedioic acid, 1,6-diisooctyl ester	Biocides|Fillers|Lubricants|Fragrances|Plasticizers|Colorants	Packaging, including food contact materials|Agriculture, aquaculture and fisheries	Yes	No	No	No	No
1264	CAS:13302-00-6	CAS:13302-00-6	Mercury, (2-ethylhexanoato-ÎºO)phenyl-	Catalysts	Packaging, including food contact materials|Agriculture, aquaculture and fisheries	No	No	Yes	No	No
1265	CAS:13308-51-5	CAS:12359-99-8|CAS:12446-87-6|CAS:12627-80-4|CAS:13308-51-5|CAS:35020-53-2|CAS:36645-73-5|CAS:39409-67-1	Boron phosphate (B(PO4))	Flame retardants		No	No	No	No	No
1266	CAS:1332-07-6	CAS:1332-07-6|CAS:37221-82-2|CAS:59330-52-8	Boric acid, zinc salt	Biocides|Fillers|Lubricants|Colorants|Flame retardants	Packaging, including food contact materials|Building materials|Agriculture, aquaculture and fisheries	No	No	No	No	No
1267	CAS:1332-37-2	CAS:1198473-26-5|CAS:1332-37-2|CAS:1701487-83-3|CAS:1820799-17-4|CAS:2038179-84-7|CAS:2114385-10-1|CAS:2242797-76-6|CAS:8075-66-9	Iron oxide	Cross-linkers|Fillers|Colorants	Personal care and household products|Transport|Packaging, including food contact materials|Building materials|Electrical and electronic equipment|Furniture	Yes	No	No	No	No
1268	CAS:1332-58-7	CAS:1026990-70-4|CAS:12198-85-5|CAS:12199-11-0|CAS:1227491-10-2|CAS:1332-58-7|CAS:190086-05-6|CAS:290817-34-4|CAS:384842-32-4|CAS:39406-22-9|CAS:52624-41-6|CAS:849104-81-0|CAS:862272-04-6|CAS:903527-69-5|CAS:90803-81-9|CAS:944250-63-9|CAS:95077-05-7	Kaolin	Catalysts|Cross-linkers|Fillers|Light stabilizers|Lubricants|Plasticizers|Colorants	Personal care and household products|Transport|Agriculture, aquaculture and fisheries|Packaging, including food contact materials|Building materials|Toys and other children's products|Electrical and electronic equipment|Furniture	Yes	No	No	No	No
1269	CAS:1332-77-0	CAS:115372-66-2|CAS:1189141-74-9|CAS:1332-77-0|CAS:13764-84-6|CAS:163701-95-9|CAS:193906-27-3|CAS:248939-62-0	Boron potassium oxide (B4K2O7)	Biocides|Lubricants|Fillers|Colorants	Packaging, including food contact materials	No	No	No	No	No
1270	CAS:13323-62-1	CAS:13323-62-1	9-Octadecenoic acid (9Z)-, 1,1'-(dibutylstannylene) ester	Cross-linkers|Fillers	Packaging, including food contact materials	No	No	No	No	No
1271	CAS:13323-63-2	CAS:13323-63-2	Hexadecanoic acid, 1,1'-(dibutylstannylene) ester	Cross-linkers|Fillers	Packaging, including food contact materials	No	No	No	No	No
1272	CAS:1333-07-9	CAS:1333-07-9	Benzenesulfonamide, ar-methyl-	Plasticizers|Colorants	Packaging, including food contact materials	Yes	No	No	No	No
1273	CAS:1333-39-7	CAS:1333-39-7|CAS:25551-07-9|CAS:31472-80-7|CAS:790998-17-3	Benzenesulfonic acid, hydroxy-	Catalysts|Cross-linkers	Agriculture, aquaculture and fisheries	Yes	No	No	No	No
1274	CAS:1333-74-0	CAS:1333-74-0|CAS:725200-57-7	Hydrogen	Antioxidants	Packaging, including food contact materials|Electrical and electronic equipment	Yes	No	No	No	No
1275	CAS:1333-82-0	CAS:12324-05-9|CAS:12324-08-2|CAS:1333-82-0|CAS:1362947-20-3	Chromium oxide (CrO3)	Biocides|Catalysts|Cross-linkers|Colorants|Pigments	Packaging, including food contact materials|Personal care and household products|Building materials|Furniture	Yes	Yes	No	No	No
1276	CAS:1333-86-4	CAS:101239-80-9|CAS:106907-70-4|CAS:109766-76-9|CAS:1228663-53-3|CAS:124760-06-1|CAS:12768-98-8|CAS:131640-45-4|CAS:133136-50-2|CAS:1333-86-4|CAS:1343-03-9|CAS:138464-41-2|CAS:147335-73-7|CAS:1584692-77-2|CAS:179607-25-1|CAS:181719-82-4|CAS:186708-92-9|CAS:186708-96-3|CAS:208728-21-6|CAS:214540-86-0|CAS:2174005-17-3|CAS:2245821-49-0|CAS:2252327-02-7|CAS:334869-08-8|CAS:429685-07-4|CAS:52623-24-2|…	Carbon black	Biocides|Cross-linkers|Fillers|Light stabilizers|Lubricants|Fragrances|Plasticizers|Colorants|Antistatic agents|Pigments	Personal care and household products|Transport|Agriculture, aquaculture and fisheries|Packaging, including food contact materials|Building materials|Toys and other children's products|Electrical and electronic equipment|Furniture	Yes	No	No	Yes	No
1277	CAS:1333-88-6	CAS:1333-88-6|CAS:1802982-24-6	Aluminum cobalt oxide (Al2CoO4)	Colorants	Packaging, including food contact materials	No	No	No	No	No
1278	CAS:1335-30-4	CAS:100469-58-7|CAS:11128-86-2|CAS:12676-98-1|CAS:131716-36-4|CAS:1335-30-4|CAS:1350821-81-6|CAS:2270891-40-0|CAS:39406-86-5|CAS:53469-20-8|CAS:58425-85-7|CAS:58425-86-8|CAS:65380-58-7|CAS:67853-36-5|CAS:78005-61-5|CAS:98615-67-9	Silicic acid, aluminum salt	Cross-linkers|Lubricants|Fillers	Packaging, including food contact materials|Personal care and household products|Building materials|Agriculture, aquaculture and fisheries	No	No	No	No	No
1279	CAS:1335-31-5	CAS:1335-31-5|CAS:5970-29-6|CAS:8011-93-6	Mercury cyanide oxide (Hg2(CN)2O)	Catalysts		No	No	No	No	No
1280	CAS:1335-32-6	CAS:1335-32-6	Lead, bis(acetato-ÎºO)tetrahydroxytri-	Other stabilizers	Packaging, including food contact materials	No	No	Yes	No	No
1281	CAS:1335-66-6	CAS:1335-66-6	Isocyclocitral	Fragrances	Packaging, including food contact materials|Personal care and household products|Transport|Agriculture, aquaculture and fisheries	No	No	No	No	No
1282	CAS:1336-21-6	CAS:1252662-61-5|CAS:125888-87-1|CAS:1269620-59-8|CAS:1313584-68-7|CAS:132103-60-7|CAS:1336-21-6|CAS:1398052-85-1|CAS:16393-49-0|CAS:178115-93-0	Ammonium hydroxide ((NH4)(OH))	Catalysts|Cross-linkers|Fillers|Antioxidants|Lubricants|Colorants	Personal care and household products|Transport|Agriculture, aquaculture and fisheries|Packaging, including food contact materials|Building materials	Yes	No	No	No	No
1283	CAS:1336-36-3	CAS:1336-36-3	1,1'-Biphenyl, chloro derivs.	Plasticizers	Electrical and electronic equipment|Agriculture, aquaculture and fisheries	No	No	No	Yes	No
1284	CAS:1337-33-3	CAS:1337-33-3|CAS:205243-77-2	1,2,3-Propanetricarboxylic acid, 2-hydroxy-, octadecyl ester	Plasticizers	Packaging, including food contact materials|Personal care and household products	No	No	No	No	No
1285	CAS:13373-29-0	CAS:13373-29-0	2-Propenoic acid, 2-cyano-3-(4-hydroxy-3-methoxyphenyl)-, ethyl ester	Light stabilizers		No	No	No	No	No
1286	CAS:1338-02-9	CAS:1338-02-9	Naphthenic acids, copper salts	Biocides|Catalysts|Lubricants|Fillers	Packaging, including food contact materials|Building materials|Agriculture, aquaculture and fisheries	No	No	No	No	No
1287	CAS:1338-23-4	CAS:1175509-65-5|CAS:1338-23-4|CAS:1403779-89-4|CAS:2199458-55-2|CAS:37228-09-4|CAS:37332-21-1|CAS:37364-68-4|CAS:39386-16-8|CAS:50927-89-4|CAS:9042-65-3|CAS:99676-02-5	2-Butanone, peroxide	Catalysts|Cross-linkers|Fillers|Antioxidants|Plasticizers	Packaging, including food contact materials|Personal care and household products|Building materials	Yes	No	No	No	No
1288	CAS:1338-24-5	CAS:1338-24-5	Naphthenic acids	Lubricants|Plasticizers|Colorants	Packaging, including food contact materials	Yes	No	No	No	No
1289	CAS:1338-39-2	CAS:1338-39-2|CAS:507483-77-4|CAS:53528-77-1|CAS:55070-12-7|CAS:76011-50-2|CAS:8028-02-2	Sorbitan, monododecanoate	Biocides|Fillers|Lubricants|Fragrances|Colorants|Antistatic agents	Packaging, including food contact materials|Personal care and household products|Agriculture, aquaculture and fisheries	Yes	No	No	No	No
1290	CAS:1338-41-6	CAS:1051378-63-2|CAS:107461-71-2|CAS:1338-41-6|CAS:1629855-82-8|CAS:2245272-62-0|CAS:368449-23-4|CAS:56940-43-3|CAS:58052-16-7|CAS:64772-18-5|CAS:76011-53-5|CAS:76169-00-1	Sorbitan, monooctadecanoate	Anti-fogging agents|Biocides|Fillers|Lubricants|Fragrances|Colorants|Antistatic agents	Packaging, including food contact materials|Personal care and household products|Agriculture, aquaculture and fisheries	Yes	No	No	No	No
1291	CAS:1338-43-8	CAS:1178544-19-8|CAS:122303-50-8|CAS:1338-43-8|CAS:157090-90-9|CAS:182372-02-7|CAS:2060-34-6|CAS:258823-36-8|CAS:30233-52-4|CAS:321711-41-5|CAS:39289-74-2|CAS:473272-66-1|CAS:54693-53-7|CAS:57273-95-7|CAS:58391-71-2|CAS:62340-88-9|CAS:73202-24-1|CAS:76011-51-3|CAS:9015-08-1	Sorbitan, mono-(9Z)-9-octadecenoate	Biocides|Light stabilizers|Lubricants|Fragrances|Colorants|Antistatic agents	Personal care and household products|Transport|Agriculture, aquaculture and fisheries|Packaging, including food contact materials|Building materials	Yes	No	No	No	No
1292	CAS:1338-51-8	CAS:1338-51-8	Benzenesulfonamide, ar-methyl-, reaction products with formaldehyde	Cross-linkers|Plasticizers	Packaging, including food contact materials|Personal care and household products	No	No	No	No	No
1293	CAS:13393-93-6	CAS:13393-93-6|CAS:15821-26-8|CAS:18438-09-0|CAS:25689-44-5|CAS:50985-14-3	1-Phenanthrenemethanol, tetradecahydro-1,4a-dimethyl-7-(1-methylethyl)-, (1R,4aR,4bS,10aR)-	Lubricants|Fragrances	Packaging, including food contact materials	No	No	No	No	No
1294	CAS:13395-16-9	CAS:13395-16-9|CAS:34371-82-9|CAS:34371-83-0|CAS:34418-24-1	Copper, bis(2,4-pentanedionato-ÎºO2,ÎºO4)-, (SP-4-1)-	Catalysts|Cross-linkers	Transport	No	No	No	No	No
1295	CAS:13397-24-5	CAS:13397-24-5|CAS:70513-70-1|CAS:77030-59-2|CAS:860619-11-0	Gypsum (Ca(SO4).2H2O)	Fillers	Building materials|Agriculture, aquaculture and fisheries	Yes	No	No	No	No
1296	CAS:13397-25-6	CAS:13397-25-6|CAS:443763-92-6	Chalk	Fillers|Colorants		No	No	No	No	No
1297	CAS:133986-51-3	CAS:133986-51-3	Ethanesulfonic acid, 2,2'-(hydroxyimino)bis-, sodium salt (1:2)	Colorants	Packaging, including food contact materials	No	No	No	No	No
1298	CAS:134-03-2	CAS:1017795-34-4|CAS:1184919-96-7|CAS:129940-98-3|CAS:134-03-2|CAS:156683-68-0|CAS:884311-57-3	L-Ascorbic acid, sodium salt (1:1)	Antioxidants	Packaging, including food contact materials|Personal care and household products|Agriculture, aquaculture and fisheries	No	No	No	No	No
1299	CAS:134-29-2	CAS:134-29-2	Benzenamine, 2-methoxy-, hydrochloride (1:1)	Antioxidants|Colorants		No	No	No	Yes	No
1300	CAS:134-51-7	CAS:134-51-7	Brominated flame retardants	Flame retardants		No	No	No	No	No
1301	CAS:134-84-9	CAS:134-84-9	Methanone, (4-methylphenyl)phenyl-	Colorants	Packaging, including food contact materials	No	No	No	No	No
1302	CAS:13402-02-3	CAS:1020213-44-8|CAS:13402-02-3|CAS:199685-43-3|CAS:917592-28-0	2-Propenoic acid, hexadecyl ester	Colorants	Packaging, including food contact materials	No	No	No	No	No
1303	CAS:13410-58-7	CAS:13410-58-7|CAS:255846-37-8	Oxirane, 2,2'-[(1-methylethylidene)bis(4,1-cyclohexanediyloxymethylene)]bis-	Fillers|Colorants		No	No	No	No	No
1304	CAS:134210-67-6	CAS:134210-67-6	Alkenes, C20-24 Î±-, polymers with maleic anhydride, C16-18-alkyl esters	Fillers		No	No	No	No	No
1305	CAS:13423-61-5	CAS:13423-61-5|CAS:219828-32-7	Chromic acid (H2CrO4), magnesium salt (1:1)	Catalysts	Building materials	No	No	No	No	No
1306	CAS:134237-50-6	CAS:134237-50-6	Cyclododecane, 1,2,5,6,9,10-hexabromo-, (1R,2R,5S,6R,9R,10S)-rel-	Flame retardants	Packaging, including food contact materials	No	Yes	No	No	No	Breast milk
1307	CAS:134237-51-7	CAS:134237-51-7	Cyclododecane, 1,2,5,6,9,10-hexabromo-, (1R,2S,5R,6R,9R,10S)-rel-	Flame retardants	Packaging, including food contact materials	No	Yes	No	No	No	Breast milk
1308	CAS:134237-52-8	CAS:134237-52-8	Cyclododecane, 1,2,5,6,9,10-hexabromo-, (1R,2R,5R,6S,9S,10R)-rel-	Flame retardants	Packaging, including food contact materials	No	Yes	No	No	No	Breast milk
1309	CAS:13424-46-9	CAS:13424-46-9|CAS:85941-57-7	Lead azide (Pb(N3)2)	Other stabilizers	Packaging, including food contact materials	No	Yes	Yes	No	No
1310	CAS:1343-88-0	CAS:106716-92-1|CAS:12001-16-0|CAS:1309-50-8|CAS:1343-88-0|CAS:1383956-72-6|CAS:59233-32-8|CAS:84778-21-2|CAS:864969-33-5|CAS:93616-22-9	Silicic acid, magnesium salt	Cross-linkers|Fillers|Flame retardants	Packaging, including food contact materials|Building materials|Agriculture, aquaculture and fisheries	Yes	No	No	No	No
1311	CAS:1343-98-2	CAS:1236274-32-0|CAS:12673-75-5|CAS:1343-98-2|CAS:158296-67-4|CAS:245762-04-3|CAS:42615-48-5|CAS:511311-35-6|CAS:68373-08-0|CAS:84141-05-9|CAS:9063-16-5|CAS:98530-20-2	Silicic acid	Fillers|Colorants	Packaging, including food contact materials|Personal care and household products|Agriculture, aquaculture and fisheries	Yes	No	No	No	No
1312	CAS:1344-00-9	CAS:1033037-51-2|CAS:11140-62-8|CAS:119537-74-5|CAS:12619-57-7|CAS:1309440-40-1|CAS:1337-75-3|CAS:1344-00-9|CAS:1402134-88-6|CAS:1402134-95-5|CAS:241166-01-8|CAS:37349-46-5|CAS:39429-87-3|CAS:422280-74-8|CAS:422280-75-9|CAS:446020-93-5|CAS:53320-75-5|CAS:884739-74-6	Silicic acid, aluminum sodium salt	Catalysts|Cross-linkers|Fillers|Light stabilizers|Colorants	Personal care and household products|Agriculture, aquaculture and fisheries|Packaging, including food contact materials|Building materials|Electrical and electronic equipment	Yes	No	No	No	No
1313	CAS:1344-08-7	CAS:12439-17-7|CAS:1344-08-7|CAS:37301-04-5|CAS:9071-94-7	Sodium sulfide (Na2(Sx))	Colorants	Packaging, including food contact materials|Agriculture, aquaculture and fisheries	Yes	No	No	No	No
1314	CAS:1344-09-8	CAS:106985-35-7|CAS:1095113-57-7|CAS:11105-00-3|CAS:1197343-23-9|CAS:1202389-71-6|CAS:1202389-76-1|CAS:1344-09-8|CAS:1613729-78-4|CAS:2194589-73-4|CAS:2232231-78-4|CAS:37299-97-1|CAS:54249-86-4|CAS:65727-85-7|CAS:8031-41-2|CAS:84992-49-4	Silicic acid, sodium salt	Biocides|Fillers|Light stabilizers|Lubricants|Fragrances|Plasticizers|Colorants	Packaging, including food contact materials|Personal care and household products|Building materials|Agriculture, aquaculture and fisheries	Yes	No	No	No	Yes
1315	CAS:1344-28-1	CAS:1011245-20-7|CAS:1022097-81-9|CAS:107462-07-7|CAS:107874-14-6|CAS:1097999-44-4|CAS:1155661-41-8|CAS:117314-00-8|CAS:1197416-35-5|CAS:122784-35-4|CAS:1234495-70-5|CAS:1239586-42-5|CAS:12522-88-2|CAS:127361-04-0|CAS:12737-16-5|CAS:131689-14-0|CAS:1344-28-1|CAS:1346644-15-2|CAS:135152-65-7|CAS:1355357-83-3|CAS:135667-70-8|CAS:138361-58-7|CAS:148619-39-0|CAS:1493598-52-9|CAS:152743-26-5|CAS:15385…	Aluminum oxide (Al2O3)	Biocides|Catalysts|Cross-linkers|Fillers|Light stabilizers|Lubricants|Fragrances|Other stabilizers|Plasticizers|Colorants|Antistatic agents|Pigments	Personal care and household products|Transport|Agriculture, aquaculture and fisheries|Packaging, including food contact materials|Building materials|Electrical and electronic equipment|Furniture|Medical devices	Yes	No	No	No	No
1316	CAS:1344-37-2	CAS:1344-37-2|CAS:61513-05-1|CAS:61513-06-2|CAS:61513-07-3|CAS:8012-76-8|CAS:81209-53-2	C.I. Pigment Yellow 34	Catalysts|Light stabilizers|Colorants|Pigments	Packaging, including food contact materials|Building materials	Yes	Yes	Yes	No	No
1317	CAS:1344-38-3	CAS:1344-38-3|CAS:54692-53-4	C.I. Pigment Orange 21	Colorants		No	No	Yes	No	No
1318	CAS:1344-40-7	CAS:10232-88-9|CAS:1344-40-7|CAS:39473-95-5	Lead hydroxide oxide phosphite (Pb3(OH)O(PO3)), hydrate (2:1)	Light stabilizers|Antioxidants		Yes	No	Yes	No	No
1319	CAS:1344-43-0	CAS:1344-43-0	Manganese oxide (MnO)	Biocides|Lubricants|Fillers|Colorants	Packaging, including food contact materials|Agriculture, aquaculture and fisheries	Yes	No	No	No	No
1320	CAS:1344-48-5	CAS:1344-48-5	Mercury sulfide (HgS)	Catalysts|Colorants	Packaging, including food contact materials	No	No	No	No	No
1321	CAS:1344-54-3	CAS:1002754-92-8|CAS:1344-54-3|CAS:154909-47-4|CAS:155673-30-6|CAS:321838-39-5|CAS:422304-07-2|CAS:425622-21-5|CAS:949461-95-4|CAS:952341-60-5	Titanium oxide (Ti2O3)	Colorants	Packaging, including food contact materials	No	No	No	No	No
1322	CAS:1344-81-6	CAS:1344-81-6|CAS:8012-05-3|CAS:8028-82-8|CAS:9046-53-1	Calcium sulfide (Ca(Sx))	Colorants	Agriculture, aquaculture and fisheries	Yes	No	No	No	No
1323	CAS:1344-95-2	CAS:106857-03-8|CAS:11129-16-1|CAS:12612-25-8|CAS:12616-31-8|CAS:12707-59-4|CAS:1344-95-2|CAS:157090-66-9|CAS:188674-04-6|CAS:217468-33-2|CAS:486446-43-9|CAS:55584-92-4|CAS:59787-14-3|CAS:89382-97-8	Silicic acid, calcium salt	Cross-linkers|Fillers|Light stabilizers|Lubricants|Fragrances|Colorants	Packaging, including food contact materials|Personal care and household products|Building materials|Agriculture, aquaculture and fisheries	Yes	No	No	No	No
1324	CAS:13446-84-9	CAS:13446-84-9	Oxirane, 2,2'-[cyclohexylidenebis(4,1-phenyleneoxymethylene)]bis-	Colorants		No	No	No	No	No
1325	CAS:1345-05-7	CAS:1345-05-7|CAS:51931-19-2|CAS:55819-30-2|CAS:67351-98-8	C.I. Pigment White 5	Cross-linkers|Fillers|Colorants	Packaging, including food contact materials	Yes	No	No	No	No
1326	CAS:1345-09-1	CAS:1345-09-1|CAS:40226-10-6	Cadmium mercury sulfide	Light stabilizers|Colorants		No	No	Yes	No	No
1327	CAS:1345-16-0	CAS:1219711-24-6|CAS:1345-16-0|CAS:1447840-03-0|CAS:160936-12-9|CAS:1910076-02-6|CAS:2136320-10-8|CAS:68186-86-7|CAS:952441-16-6	C.I. Pigment Blue 28|Cobalt aluminate spinel	Fillers|Colorants|Pigments	Packaging, including food contact materials|Building materials	Yes	No	No	No	No
1328	CAS:1345-25-1	CAS:1345-25-1	Iron oxide (FeO)	Fillers|Colorants	Packaging, including food contact materials|Electrical and electronic equipment|Agriculture, aquaculture and fisheries|Personal care and household products	Yes	No	No	No	No
1329	CAS:1345-27-3	CAS:12000-62-3|CAS:12001-02-4|CAS:1345-27-3	C.I. Pigment Brown 7	Colorants	Packaging, including food contact materials	No	No	No	No	No
1330	CAS:13453-15-1	CAS:13453-15-1	Diarsenic acid	Biocides|Colorants		No	No	Yes	No	No
1331	CAS:13453-65-1	CAS:13453-65-1	Phosphonic acid, lead(2+) salt (1:1) (8CI,9CI)	Other stabilizers		No	No	Yes	No	No
1332	CAS:13455-36-2	CAS:13455-36-2|CAS:137525-12-3|CAS:1820673-11-7	Phosphoric acid, cobalt(2+) salt (2:3)	Colorants		No	No	No	No	No
1333	CAS:13462-86-7	CAS:13462-86-7|CAS:1942004-54-7|CAS:61026-41-3|CAS:63661-24-5	Barite (Ba(SO4))	Catalysts|Fillers|Colorants	Packaging, including food contact materials	Yes	No	No	No	No
1334	CAS:13462-93-6	CAS:1174204-79-5|CAS:13462-93-6|CAS:1355049-91-0|CAS:1929572-29-1|CAS:2089208-18-2	Arsenic acid (H3AsO4), ammonium salt (1:1)	Biocides|Colorants	Agriculture, aquaculture and fisheries	No	No	Yes	No	No
1335	CAS:13463-41-7	CAS:1021487-49-9|CAS:109702-19-4|CAS:118480-78-7|CAS:1192-70-7|CAS:1199553-62-2|CAS:1320-68-9|CAS:1323439-04-8|CAS:13463-41-7|CAS:14376-32-0|CAS:15686-64-3|CAS:162400-43-3|CAS:16782-00-6|CAS:17652-47-0|CAS:186322-74-7|CAS:192458-89-2|CAS:208398-70-3|CAS:2173031-33-7|CAS:2218447-38-0|CAS:226883-65-4|CAS:244778-79-8|CAS:266692-38-0|CAS:31089-48-2|CAS:3138-01-0|CAS:318995-78-7|CAS:35430-20-7|CAS:359…	Zinc, bis[1-(hydroxy-ÎºO)-2(1H)-pyridinethionato-ÎºS2]-, (T-4)-	Biocides	Packaging, including food contact materials|Personal care and household products|Building materials|Agriculture, aquaculture and fisheries	No	No	No	No	No
1336	CAS:13463-67-7	CAS:100292-32-8|CAS:101239-53-6|CAS:1025343-79-6|CAS:116788-85-3|CAS:12000-59-8|CAS:1205638-49-8|CAS:1236143-41-1|CAS:12701-76-7|CAS:12767-65-6|CAS:12789-63-8|CAS:1309-63-3|CAS:1344-29-2|CAS:13463-67-7|CAS:1377807-26-5|CAS:1393678-13-1|CAS:1400974-17-5|CAS:1415904-10-7|CAS:1456717-15-9|CAS:158518-86-6|CAS:1613035-81-6|CAS:1613512-65-4|CAS:1615226-10-2|CAS:1631962-20-3|CAS:1644062-60-1|CAS:1809260…	Titanium dioxide|Titanium oxide (TiO2)	Biocides|Catalysts|Cross-linkers|Fillers|Light stabilizers|Lubricants|Fragrances|Plasticizers|Colorants|Viscosity modifiers|Pigments	Personal care and household products|Transport|Agriculture, aquaculture and fisheries|Packaging, including food contact materials|Building materials|Toys and other children's products|Electrical and electronic equipment|Furniture	Yes	No	No	Yes	Yes
1337	CAS:13464-35-2	CAS:13464-35-2	Arsenenous acid, potassium salt (1:1)	Biocides|Colorants	Agriculture, aquaculture and fisheries	No	No	Yes	No	No
1338	CAS:13464-37-4	CAS:13464-37-4	Arsenous acid, sodium salt (1:3)	Biocides|Colorants		No	No	Yes	No	No
1339	CAS:13464-38-5	CAS:13464-38-5	Arsenic acid (H3AsO4), sodium salt (1:3)	Biocides|Colorants	Agriculture, aquaculture and fisheries	No	No	Yes	No	No
1340	CAS:13464-44-3	CAS:13464-44-3|CAS:29871-07-6	Arsenic acid (H3AsO4), zinc salt (2:3) (8CI,9CI)	Biocides|Colorants	Agriculture, aquaculture and fisheries	No	No	Yes	No	No
1341	CAS:13464-58-9	CAS:13464-58-9	Arsenous acid (9CI)	Biocides|Colorants		No	No	Yes	No	No
1342	CAS:13464-68-1	CAS:13464-68-1	Arsenic acid (H3AsO4), strontium salt (2:3)	Biocides|Colorants		No	No	Yes	No	No
1343	CAS:13464-92-1	CAS:13464-92-1	Cadmium bromide, tetrahydrate (8CI,9CI)	Light stabilizers|Colorants		No	No	Yes	No	No
1344	CAS:13466-20-1	CAS:13466-20-1	Phosphoric acid, barium salt (2:1)	Fillers|Colorants		No	No	No	No	No
1345	CAS:13466-78-9	CAS:116783-27-8|CAS:13466-78-9	Bicyclo[4.1.0]hept-3-ene, 3,7,7-trimethyl-	Plasticizers|Adhesives	Packaging, including food contact materials|Personal care and household products|Toys and other children's products|Agriculture, aquaculture and fisheries	No	No	No	No	No
1346	CAS:134701-20-5	CAS:134701-20-5	Phenol, 2,4-dimethyl-6-(1-methylpentadecyl)-	Antioxidants	Packaging, including food contact materials	No	No	No	No	No
1347	CAS:13472-08-7	CAS:1129282-73-0|CAS:13472-08-7	Butanenitrile, 2,2'-(1,2-diazenediyl)bis[2-methyl-	Catalysts|Cross-linkers|Colorants	Packaging, including food contact materials|Building materials	Yes	No	No	No	No
1348	CAS:13474-96-9	CAS:13474-96-9	Phosphorous acid, 2-(2-hydroxypropoxy)-1-methylethyl bis[13-hydroxy-7-[2-(2-hydroxypropoxy)-1-methylethoxy]-1,5,9-trimethyl-3,6,8,11-tetraoxa-7-phosphatetradec-1-yl] ester (9CI)	Antioxidants		No	No	No	No	No
1349	CAS:13475-82-6	CAS:132702-84-2|CAS:13475-82-6	Heptane, 2,2,4,6,6-pentamethyl-	Biocides|Fillers|Lubricants|Fragrances|Colorants	Packaging, including food contact materials|Personal care and household products|Agriculture, aquaculture and fisheries	No	No	No	No	No
1350	CAS:13477-04-8	CAS:13477-04-8|CAS:29871-12-3	Arsenic acid (H3AsO4), barium salt (2:3)	Biocides|Colorants		No	No	Yes	No	No
1351	CAS:13477-17-3	CAS:13477-17-3	Phosphoric acid, cadmium salt (2:3)	Light stabilizers|Colorants		No	No	Yes	No	No
1352	CAS:13477-19-5	CAS:13477-19-5|CAS:1421233-56-8|CAS:2162973-80-8|CAS:2368220-22-6|CAS:2409671-03-8	Silicic acid (H2SiO3), cadmium salt (1:1)	Light stabilizers|Colorants		No	No	Yes	No	No
1353	CAS:13477-23-1	CAS:13477-23-1	Sulfurous acid, cadmium salt (1:1) (8CI,9CI)	Light stabilizers|Colorants		No	No	Yes	No	No
1354	CAS:13477-70-8	CAS:13477-70-8|CAS:29871-14-5	Arsenic acid (H3AsO4), nickel(2+) salt (2:3) (9CI)	Biocides|Colorants		No	No	Yes	No	No
1355	CAS:13478-14-3	CAS:13478-14-3|CAS:1621613-53-3|CAS:51957-41-6	Arsenic acid (H3AsO4), lithium salt (1:3)	Biocides|Colorants		No	No	Yes	No	No
1356	CAS:13478-92-7	CAS:13478-92-7	1-Naphthalenesulfonic acid, 3-[2-[4'-[2-(2,4-diamino-5-methylphenyl)diazenyl]-3,3'-dimethoxy[1,1'-biphenyl]-4-yl]diazenyl]-4,6-dihydroxy-, sodium salt (1:1)	Colorants		No	No	No	No	No
1357	CAS:13491-79-7	CAS:13491-79-7	2-tert-Butylcyclohexanol	Fragrances	Personal care and household products|Agriculture, aquaculture and fisheries	No	No	No	No	No
1358	CAS:13497-18-2	CAS:13497-18-2	1-Propanamine, 3-(triethoxysilyl)-N-[3-(triethoxysilyl)propyl]-	Fillers	Packaging, including food contact materials	No	No	No	No	No
1359	CAS:135-57-9	CAS:135-57-9	Benzamide, N,N'-(dithiodi-2,1-phenylene)bis-	Lubricants|Plasticizers	Packaging, including food contact materials	Yes	No	No	No	No
1360	CAS:135-88-6	CAS:135-88-6|CAS:52907-17-2|CAS:84420-28-0	2-Naphthalenamine, N-phenyl-	Antioxidants|Heat stabilizers|Lubricants|Light stabilizers|Colorants	Packaging, including food contact materials	No	No	No	No	No
1361	CAS:135-98-8	CAS:135-98-8	sec-Butylbenzene	Fragrances	Toys and other children's products	Yes	No	No	No	No
1362	CAS:13501-76-3	CAS:13501-76-3	Silane, (3-chloropropyl)diethoxymethyl-	Fillers		No	No	No	No	No
1363	CAS:13510-44-6	CAS:13510-44-6|CAS:1535485-71-2	Arsenic acid (H3AsO4), silver(1+) salt (1:3)	Biocides|Colorants		No	No	Yes	No	No
1364	CAS:13515-40-7	CAS:12225-12-6|CAS:13515-40-7|CAS:477904-37-3	Butanamide, 2-[2-(4-chloro-2-nitrophenyl)diazenyl]-N-(2-methoxyphenyl)-3-oxo-	Fillers|Colorants	Packaging, including food contact materials|Personal care and household products|Building materials|Agriculture, aquaculture and fisheries	No	No	No	No	No
1365	CAS:135229-48-0	CAS:135229-48-0	Pratherm EC 20	Flame retardants		No	No	No	No	No
1366	CAS:13528-93-3	CAS:13528-93-3	Silane, 1,1'-(1,2-ethanediyl)bis[1-chloro-1,1-dimethyl-	Fillers	Packaging, including food contact materials	No	No	No	No	No
1367	CAS:13530-50-2	CAS:13530-50-2|CAS:2154401-45-1	Phosphoric acid, aluminum salt (3:1)	Fillers|Colorants|Pigments		Yes	No	No	No	No
1368	CAS:13530-65-9	CAS:1308-13-0|CAS:1328-67-2|CAS:13530-65-9|CAS:14675-41-3	Chromic acid (H2CrO4), zinc salt (1:1)	Catalysts|Cross-linkers|Light stabilizers|Colorants|Pigments	Packaging, including food contact materials|Building materials	No	No	No	No	No
1369	CAS:13530-68-2	CAS:13530-68-2|CAS:1391764-70-7|CAS:30441-38-4	Chromic acid (H2Cr2O7)	Catalysts|Cross-linkers|Colorants|Pigments	Packaging, including food contact materials	No	Yes	No	No	No
1370	CAS:135452-42-5	CAS:135452-42-5	1-Propanone, 1-[2,3-dihydro-3-[4-(2-hydroxy-2-methyl-1-oxopropyl)phenyl]-1,1,3-trimethyl-1H-inden-5-yl]-2-hydroxy-2-methyl-	Colorants		No	No	No	No	No
1371	CAS:135452-43-6	CAS:135452-43-6	1-Propanone, 1-[2,3-dihydro-1-[4-(2-hydroxy-2-methyl-1-oxopropyl)phenyl]-1,3,3-trimethyl-1H-inden-5-yl]-2-hydroxy-2-methyl-	Colorants		No	No	No	No	No
1372	CAS:13548-38-4	CAS:13548-38-4|CAS:20249-21-2	Nitric acid, chromium(3+) salt (3:1)	Catalysts|Cross-linkers	Packaging, including food contact materials	No	No	No	No	No
1373	CAS:13552-44-8	CAS:13552-44-8|CAS:158963-90-7	Benzenamine, 4,4'-methylenebis-, hydrochloride (1:2)	Catalysts|Cross-linkers|Antioxidants|Colorants		No	No	No	No	Yes
1374	CAS:13558-31-1	CAS:1062589-35-8|CAS:114984-30-4|CAS:1185292-13-0|CAS:1202865-01-7|CAS:126371-12-8|CAS:13558-31-1|CAS:150526-51-5|CAS:202589-04-6|CAS:53239-83-1|CAS:75496-29-6|CAS:859178-00-0|CAS:86303-44-8|CAS:98655-71-1	Xanthylium, 3,6-diamino-9-(2-carboxyphenyl)-, chloride (1:1)	Colorants		No	No	No	No	No
1375	CAS:13560-49-1	CAS:115438-52-3|CAS:13560-49-1	2-Butenoic acid, 3-amino-, 1,1'-(thiodi-2,1-ethanediyl) ester	Plasticizers	Packaging, including food contact materials	No	No	No	No	No
1376	CAS:13560-89-9	CAS:11114-14-0|CAS:1195618-74-6|CAS:13560-89-9|CAS:39386-10-2|CAS:40372-58-5|CAS:59459-11-9|CAS:60880-74-2	1,4:7,10-Dimethanodibenzo[a,e]cyclooctene, 1,2,3,4,7,8,9,10,13,13,14,14-dodecachloro-1,4,4a,5,6,6a,7,10,10a,11,12,12a-dodecahydro-	Flame retardants	Packaging, including food contact materials	Yes	Yes	No	No	No	Placenta
1377	CAS:13573-12-1	CAS:13573-12-1|CAS:2244759-94-0	Metaphosphoric acid (HPO3), magnesium salt (2:1)	Fillers|Colorants		No	No	No	No	No
1378	CAS:13586-82-8	CAS:13586-82-8|CAS:147014-72-0	Hexanoic acid, 2-ethyl-, cobalt salt (1:?)	Fillers|Colorants	Packaging, including food contact materials	No	No	No	No	No
1379	CAS:13586-84-0	CAS:13586-84-0|CAS:161279-45-4|CAS:17443-29-7|CAS:887113-50-0	Octadecanoic acid, cobalt salt (1:?)	Catalysts	Packaging, including food contact materials	No	No	No	No	No
1380	CAS:135861-56-2	CAS:1171816-77-5|CAS:1242238-46-5|CAS:135861-56-2|CAS:1581883-40-0|CAS:182077-81-2|CAS:475558-57-7	D-Glucitol, 1,3:2,4-bis-O-[(3,4-dimethylphenyl)methylene]-	Nucleating agents|Viscosity modifiers|Colorants	Packaging, including food contact materials	No	No	No	No	No
1381	CAS:13590-97-1	CAS:13590-97-1|CAS:15890-80-9	Guanidine, N-dodecyl-, hydrochloride (1:1)	Biocides	Packaging, including food contact materials|Building materials|Agriculture, aquaculture and fisheries	No	No	No	No	No
1382	CAS:13595-25-0	CAS:122907-77-1|CAS:133556-17-9|CAS:13595-25-0|CAS:194023-00-2	Phenol, 4,4'-[1,3-phenylenebis(1-methylethylidene)]bis-	Biocides		No	No	No	No	Yes
1383	CAS:13598-36-2	CAS:1135443-40-1|CAS:13598-36-2	Phosphonic acid	Biocides|Lubricants	Packaging, including food contact materials	Yes	No	No	No	No
1384	CAS:13598-37-3	CAS:13598-37-3|CAS:58968-26-6	Phosphoric acid, zinc salt (2:1)	Fillers|Lubricants|Fragrances|Plasticizers|Colorants	Packaging, including food contact materials	Yes	No	No	No	No
1385	CAS:136-23-2	CAS:1192843-75-6|CAS:13497-84-2|CAS:136-23-2|CAS:1883563-94-7|CAS:20609-60-3|CAS:942266-56-0	Zinc, bis(dibutylcarbamodithioato-ÎºS,ÎºS')-, (T-4)-	Catalysts|Cross-linkers|Fillers|Antioxidants|Colorants	Packaging, including food contact materials|Personal care and household products|Building materials|Transport	Yes	No	No	No	Yes
1386	CAS:136-30-1	CAS:136-30-1	Carbamodithioic acid, N,N-dibutyl-, sodium salt (1:1)	Catalysts|Cross-linkers|Lubricants	Packaging, including food contact materials	Yes	No	No	No	No
1387	CAS:136-35-6	CAS:136-35-6	1-Triazene, 1,3-diphenyl-	Colorants		No	No	No	No	No
1388	CAS:136-36-7	CAS:136-36-7	1,3-Benzenediol, 1-benzoate	Light stabilizers|Antioxidants	Packaging, including food contact materials	No	No	No	No	No
1389	CAS:136-51-6	CAS:1189704-62-8|CAS:136-51-6	Hexanoic acid, 2-ethyl-, calcium salt (2:1)	Fillers|Heat stabilizers|Lubricants|Light stabilizers|Colorants	Packaging, including food contact materials|Building materials|Agriculture, aquaculture and fisheries	Yes	No	No	No	No
1390	CAS:136-52-7	CAS:136-52-7|CAS:221315-92-0|CAS:25360-65-0|CAS:87947-13-5	Hexanoic acid, 2-ethyl-, cobalt(2+) salt (2:1)	Catalysts|Cross-linkers|Fillers|Colorants	Personal care and household products|Transport|Agriculture, aquaculture and fisheries|Packaging, including food contact materials|Building materials|Furniture	Yes	No	No	No	No
1391	CAS:136-53-8	CAS:1000888-64-1|CAS:136-53-8|CAS:1427465-86-8|CAS:157321-97-6|CAS:1615656-61-5	Hexanoic acid, 2-ethyl-, zinc salt (2:1)	Catalysts|Fillers|Heat stabilizers|Light stabilizers|Lubricants|Plasticizers|Colorants	Packaging, including food contact materials|Agriculture, aquaculture and fisheries	Yes	No	No	No	No
1392	CAS:136-60-7	CAS:136-60-7	Benzoic acid, butyl ester	Plasticizers|Masking agents	Packaging, including food contact materials|Personal care and household products|Agriculture, aquaculture and fisheries	No	No	No	No	No
1393	CAS:136210-30-5	CAS:136210-30-5|CAS:1807866-64-3	Aspartic acid, N,N'-(methylenedi-4,1-cyclohexanediyl)bis-, 1,1',4,4'-tetraethyl ester	Biocides|Fillers|Lubricants|Fragrances|Colorants		No	No	No	No	No
1394	CAS:1364681-45-7	CAS:1364681-45-7	Resin acids and Rosin acids, reaction products with formaldehyde, calcium salts	Colorants		No	No	No	No	No
1395	CAS:136504-96-6	CAS:120498-03-5|CAS:136504-96-6	1,3-Propanediamine, N1,N1'-1,2-ethanediylbis-, polymer with 2,4,6-trichloro-1,3,5-triazine, reaction products with N-butyl-2,2,6,6-tetramethyl-4-piperidinamine	Antioxidants|Heat stabilizers|Other stabilizers|Light stabilizers|Colorants	Packaging, including food contact materials	No	No	No	No	No
1396	CAS:1365095-43-7	CAS:1365095-43-7	Fatty acids, C8-10, 3-methylbutyl esters	Biocides|Fillers|Lubricants|Fragrances|Colorants		No	No	No	No	No
1397	CAS:13654-09-6	CAS:13654-09-6|CAS:39282-95-6	1,1'-Biphenyl, 2,2',3,3',4,4',5,5',6,6'-decabromo-	Flame retardants		No	No	Yes	No	No
1398	CAS:13674-84-5	CAS:13674-84-5|CAS:16839-32-0|CAS:98112-32-4	2-Propanol, 1-chloro-, 2,2',2''-phosphate	Fillers|Blowing agents|Plasticizers|Colorants|Flame retardants	Packaging, including food contact materials|Building materials|Toys and other children's products|Agriculture, aquaculture and fisheries	Yes	No	No	No	Yes
1399	CAS:13674-87-8	CAS:13674-87-8|CAS:1425202-15-8	2-Propanol, 1,3-dichloro-, 2,2',2''-phosphate	Plasticizers|Flame retardants	Packaging, including food contact materials|Toys and other children's products	Yes	No	No	No	Yes	Adipose tissue
1400	CAS:13676-54-5	CAS:1262658-03-6|CAS:128605-25-4|CAS:13676-54-5|CAS:1416794-09-6|CAS:1429310-61-1|CAS:146267-52-9|CAS:164796-17-2|CAS:172664-39-0|CAS:180051-53-0|CAS:184874-68-8|CAS:191356-15-7|CAS:352219-58-0|CAS:35325-39-4|CAS:449213-21-2|CAS:459429-26-6|CAS:574759-58-3	1H-Pyrrole-2,5-dione, 1,1'-(methylenedi-4,1-phenylene)bis-	Cross-linkers	Packaging, including food contact materials	No	No	No	No	No
1401	CAS:13676-91-0	CAS:106768-99-4|CAS:13676-91-0	9,10-Anthracenedione, 1,8-bis(phenylthio)-	Colorants	Packaging, including food contact materials	No	No	No	No	No
1402	CAS:136897-58-0	CAS:136897-58-0	Dodecanamide, N,N'-(9,9',10,10'-tetrahydro-9,9',10,10'-tetraoxo[1,1'-bianthracene]-4,4'-diyl)bis-	Colorants	Packaging, including food contact materials	No	No	No	No	No
1403	CAS:13698-55-0	CAS:13698-55-0	2-Butenedioic acid (2E)-, lead salt (1:?)	Heat stabilizers		No	No	Yes	No	No
1404	CAS:137-17-7	CAS:137-17-7	Benzenamine, 2,4,5-trimethyl-	Colorants	Packaging, including food contact materials|Furniture	No	No	No	No	No
1405	CAS:137-26-8	CAS:1135443-08-1|CAS:12680-07-8|CAS:12680-62-5|CAS:137-26-8|CAS:200889-05-0|CAS:2213445-87-3|CAS:39456-80-9|CAS:56645-31-9|CAS:66173-72-6|CAS:92481-09-9|CAS:93196-73-7	Thioperoxydicarbonic diamide ([(H2N)C(S)]2S2), N,N,N',N'-tetramethyl-	Biocides|Catalysts|Cross-linkers|Fillers	Packaging, including food contact materials|Building materials|Agriculture, aquaculture and fisheries	Yes	No	No	No	Yes
1406	CAS:137-29-1	CAS:137-29-1|CAS:14024-13-6|CAS:14876-43-8|CAS:83073-98-7	Copper, bis(dimethylcarbamodithioato-ÎºS,ÎºS')-, (SP-4-1)-	Catalysts|Cross-linkers|Colorants	Packaging, including food contact materials	No	No	No	No	No
1407	CAS:137-30-4	CAS:1079126-29-6|CAS:111922-61-3|CAS:1135443-10-5|CAS:12768-61-5|CAS:12773-04-5|CAS:137-30-4|CAS:14459-91-7|CAS:17125-91-6|CAS:19488-81-4|CAS:31300-71-7|CAS:50933-80-7|CAS:55870-88-7|CAS:8059-74-3|CAS:8070-07-3|CAS:98391-07-2	Zinc, bis(N,N-dimethylcarbamodithioato-ÎºS,ÎºS')-, (T-4)-	Biocides|Catalysts|Cross-linkers	Packaging, including food contact materials|Agriculture, aquaculture and fisheries	Yes	No	No	No	Yes
1408	CAS:137-41-7	CAS:137-41-7	Carbamodithioic acid, methyl-, monopotassium salt (9CI)	Biocides	Packaging, including food contact materials|Agriculture, aquaculture and fisheries	No	No	No	No	No
1409	CAS:137-42-8	CAS:118939-68-7|CAS:137-42-8	Carbamodithioic acid, methyl-, monosodium salt (9CI)	Biocides	Packaging, including food contact materials|Agriculture, aquaculture and fisheries	Yes	No	No	No	Yes
1410	CAS:137-66-6	CAS:1184913-60-7|CAS:120398-58-5|CAS:137-66-6|CAS:162872-43-7|CAS:2095286-71-6|CAS:57233-83-7|CAS:924964-24-9|CAS:948551-42-6	L-Ascorbic acid, 6-hexadecanoate	Light stabilizers	Packaging, including food contact materials|Personal care and household products|Agriculture, aquaculture and fisheries	No	No	No	No	No
1411	CAS:13701-59-2	CAS:1217267-31-6|CAS:1227947-10-5|CAS:12322-79-1|CAS:1236181-93-3|CAS:1259534-55-8|CAS:1314087-69-8|CAS:1330063-14-3|CAS:13701-59-2|CAS:1373494-71-3|CAS:1383782-37-3|CAS:15935-90-7|CAS:2162173-34-2|CAS:2286324-28-3|CAS:52019-27-9|CAS:52233-42-8|CAS:52296-79-4|CAS:62229-38-3|CAS:855843-82-2|CAS:932697-96-6|CAS:950582-72-6	Boric acid (HBO2), barium salt (2:1)	Biocides|Light stabilizers|Flame retardants|Colorants	Packaging, including food contact materials|Building materials|Agriculture, aquaculture and fisheries	Yes	Yes	No	No	No
1412	CAS:13701-64-9	CAS:1356962-03-2|CAS:13701-64-9|CAS:206185-77-5|CAS:220986-52-7|CAS:27676-48-8|CAS:350602-69-6|CAS:358718-21-5|CAS:950582-67-9	Boric acid (HBO2), calcium salt (2:1)	Flame retardants	Packaging, including food contact materials|Building materials	No	No	No	No	No
1413	CAS:13701-66-1	CAS:13701-66-1	Boric acid (H3BO3), cadmium salt (2:3) (8CI,9CI)	Light stabilizers|Colorants		No	No	Yes	No	No
1414	CAS:13702-38-0	CAS:11104-42-0|CAS:13702-38-0|CAS:2089208-12-6	Arsenic acid (H3AsO4), bismuth salt (1:1) (8CI,9CI)	Biocides|Colorants		No	No	Yes	No	No
1415	CAS:13707-65-8	CAS:13707-65-8	[1,1'-Biphenyl]-2-ol, potassium salt (1:1)	Biocides	Packaging, including food contact materials|Personal care and household products|Agriculture, aquaculture and fisheries	No	No	No	No	No
1416	CAS:13708-85-5	CAS:130184-07-5|CAS:13708-85-5|CAS:16926-95-7|CAS:448193-21-3	Phosphonic acid, sodium salt (1:2)	Colorants	Building materials|Agriculture, aquaculture and fisheries	No	No	No	No	No
1417	CAS:13717-00-5	CAS:12440-90-3|CAS:13717-00-5	Magnesite (Mg(CO3)) (9CI)	Fillers		No	No	No	No	No
1418	CAS:1373399-58-6	CAS:1373399-58-6	Chromium iron silicon zinc oxide, spinel-willemite-type	Colorants|Pigments		No	No	No	No	No
1419	CAS:1373883-45-4	CAS:1373883-45-4	Fatty acids, C18-unsatd., trimers, hydrogenated	Fillers|Colorants		No	No	No	No	No
1420	CAS:137398-54-0	CAS:137398-54-0	Robac AS 100	Catalysts|Cross-linkers		No	No	No	No	No
1421	CAS:1374645-21-2	CAS:1374645-21-2	Niobium sulfur tin zinc oxide	Colorants		No	No	No	No	No
1422	CAS:1374859-51-4	CAS:1374859-51-4	Amines, bis(hydrogenated palm-oil alkyl)hydroxy	Antioxidants	Packaging, including food contact materials	No	No	No	No	No
1423	CAS:13752-51-7	CAS:13752-51-7|CAS:57018-26-5	4-Morpholinecarbodithioic acid, 4-morpholinyl ester	Catalysts|Cross-linkers	Packaging, including food contact materials	Yes	No	No	No	No
1424	CAS:13755-33-4	CAS:13755-33-4	Ferrate(4-), hexakis(cyano-ÎºC)-, cadmium (1:2), (OC-6-11)-	Light stabilizers|Colorants		No	No	Yes	No	No
1425	CAS:13760-80-0	CAS:13760-80-0	Ytterbium fluoride (YbF3)	Colorants		No	No	No	No	No
1426	CAS:13765-19-0	CAS:13765-19-0	Chromic acid (H2CrO4), calcium salt (1:1)	Catalysts|Cross-linkers|Colorants|Pigments	Packaging, including food contact materials|Building materials	No	No	No	No	No
1427	CAS:137658-79-8	CAS:137658-79-8	Phenol, 2-[4,6-bis(2,4-dimethylphenyl)-1,3,5-triazin-2-yl]-5-[3-[(2-ethylhexyl)oxy]-2-hydroxypropoxy]-	Light stabilizers|Colorants	Furniture	No	No	No	No	No
1428	CAS:13766-44-4	CAS:13766-44-4	Mercuric sulfide	Catalysts		No	No	No	No	No
1429	CAS:13767-32-3	CAS:1276111-55-7|CAS:13767-32-3	Molybdenum zinc oxide (MoZnO4)	Flame retardants|Colorants	Packaging, including food contact materials	No	No	No	No	No
1430	CAS:13772-29-7	CAS:130087-22-8|CAS:1358567-59-5|CAS:13772-29-7|CAS:1494665-52-9|CAS:173612-36-7|CAS:676597-77-6|CAS:72536-12-0|CAS:956593-50-3	Phosphoric acid, zirconium(4+) salt (2:1)	Colorants	Packaging, including food contact materials	No	No	No	No	No
1431	CAS:13774-25-9	CAS:13774-25-9	Sulfurous acid, magnesium salt (2:1)	Biocides|Fillers|Lubricants|Fragrances|Colorants		Yes	No	No	No	No
1432	CAS:137759-38-7	CAS:137759-38-7	Phenol, 2-[4,6-bis(2,4-dimethylphenyl)-1,3,5-triazin-2-yl]-5-(isooctyloxy)-	Light stabilizers	Packaging, including food contact materials	No	No	No	No	No
1433	CAS:13776-74-4	CAS:11097-64-6|CAS:1219103-63-5|CAS:1262843-35-5|CAS:1352053-71-4|CAS:13776-74-4|CAS:1442449-46-8|CAS:183480-28-6|CAS:2089114-55-4|CAS:2179320-77-3|CAS:335277-38-8|CAS:912328-62-2	Silicic acid (H2SiO3), magnesium salt (1:1)	Fillers|Colorants	Packaging, including food contact materials	No	No	No	No	No
1434	CAS:13776-88-0	CAS:1314087-52-9|CAS:133415-65-3|CAS:13776-88-0|CAS:2116556-47-7	Metaphosphoric acid (HPO3), aluminum salt (3:1)	Fillers|Colorants	Building materials	No	No	No	No	No
1435	CAS:13784-89-9	CAS:13784-89-9	Ethanedioic acid, 1,2-bis(1-methylpropyl) ester	Plasticizers		No	No	No	No	No
1436	CAS:137898-96-5	CAS:137898-96-5	Piperidine, 4-[3-(dichloromethylsilyl)propoxy]-2,2,6,6-tetramethyl-, hydrolyzed, polymd.	Light stabilizers		No	No	No	No	No
1437	CAS:138-22-7	CAS:126872-21-7|CAS:138-22-7|CAS:1550972-44-5|CAS:545436-03-1	Propanoic acid, 2-hydroxy-, butyl ester	Plasticizers	Packaging, including food contact materials|Personal care and household products|Agriculture, aquaculture and fisheries	No	No	No	No	No
1438	CAS:138-32-9	CAS:138-32-9|CAS:57158-41-5|CAS:84505-77-1	1-Hexadecanaminium, N,N,N-trimethyl-, 4-methylbenzenesulfonate (1:1)	Antistatic agents	Packaging, including food contact materials	No	No	No	No	No
1439	CAS:138-84-1	CAS:138-84-1	Benzoic acid, 4-amino-, potassium salt (1:1)	Catalysts		No	No	No	No	No
1440	CAS:138-86-3	CAS:138-86-3|CAS:555-08-8|CAS:7705-14-8|CAS:8022-90-0|CAS:8050-32-6	Cyclohexene, 1-methyl-4-(1-methylethenyl)-	Biocides|Catalysts|Lubricants|Fragrances|Colorants	Personal care and household products|Transport|Agriculture, aquaculture and fisheries|Packaging, including food contact materials|Building materials|Toys and other children's products	Yes	No	No	No	No
1441	CAS:138-93-2	CAS:138-93-2	Carbamodithioic acid, N-cyano-, sodium salt (1:2)	Biocides	Packaging, including food contact materials|Agriculture, aquaculture and fisheries	No	No	No	No	No
1442	CAS:13814-59-0	CAS:13814-59-0	Selenious acid, cadmium salt (1:1)	Light stabilizers|Colorants		No	No	Yes	No	No
1443	CAS:13814-62-5	CAS:13814-62-5	Selenic acid, cadmium salt (1:1)	Light stabilizers|Colorants		No	No	Yes	No	No
1444	CAS:13822-56-5	CAS:107397-00-2|CAS:1207727-80-7|CAS:12738-51-1|CAS:13822-56-5|CAS:86158-92-1|CAS:876665-92-8	1-Propanamine, 3-(trimethoxysilyl)-	Lubricants|Fillers|Colorants	Packaging, including food contact materials|Electrical and electronic equipment|Agriculture, aquaculture and fisheries	Yes	No	No	No	No
1445	CAS:138257-17-7	CAS:138257-17-7	Cyclododecane, 1,2,5,6,9,10-hexabromo-, (1R,2R,5R,6S,9S,10S)-	Flame retardants		No	No	No	No	No
1446	CAS:138257-18-8	CAS:138257-18-8	Cyclododecane, 1,2,5,6,9,10-hexabromo-, (1R,2R,5R,6S,9R,10S)-	Flame retardants		No	No	No	No	No
1447	CAS:138257-19-9	CAS:138257-19-9	Cyclododecane, 1,2,5,6,9,10-hexabromo-, (1R,2S,5S,6R,9S,10S)-	Flame retardants		No	No	No	No	No
1448	CAS:138265-88-0	CAS:138265-88-0	Boron zinc hydroxide oxide (B12Zn4(OH)14O15)	Biocides|Flame retardants	Packaging, including food contact materials	No	No	No	No	No
1449	CAS:13832-25-2	CAS:13832-25-2|CAS:24262-46-2	9-Octadecenoic acid, 12-hydroxy-, cadmium salt (2:1), (9Z,12R)-	Heat stabilizers|Light stabilizers|Colorants		No	No	Yes	No	No
1450	CAS:13845-36-8	CAS:13845-36-8	Triphosphoric acid, potassium salt (1:5)	Biocides|Fillers|Lubricants|Fragrances|Colorants	Packaging, including food contact materials|Personal care and household products|Building materials|Agriculture, aquaculture and fisheries	Yes	No	No	No	No
1451	CAS:1384855-91-7	CAS:1384855-91-7	2-Propenoic acid, reaction products with dipentaerythritol	Colorants		No	No	No	No	No
1452	CAS:13863-31-5	CAS:13863-31-5	Benzenesulfonic acid, 2,2'-(1,2-ethenediyl)bis[5-[[4-[(2-hydroxyethyl)methylamino]-6-(phenylamino)-1,3,5-triazin-2-yl]amino]-, sodium salt (1:2)	Colorants	Packaging, including food contact materials|Agriculture, aquaculture and fisheries	Yes	No	No	No	No
1453	CAS:13864-38-5	CAS:13864-38-5	Mercury, (octanoato-ÎºO)phenyl-	Catalysts	Packaging, including food contact materials|Agriculture, aquaculture and fisheries	No	No	Yes	No	No
1454	CAS:139-07-1	CAS:107397-84-2|CAS:1231166-23-6|CAS:139-07-1|CAS:1427499-25-9|CAS:143243-76-9|CAS:173270-95-6|CAS:353491-88-0|CAS:51796-11-3|CAS:67377-59-7|CAS:78565-22-7|CAS:8038-88-8|CAS:95078-12-9	Benzenemethanaminium, N-dodecyl-N,N-dimethyl-, chloride (1:1)	Biocides|Antistatic agents	Packaging, including food contact materials|Electrical and electronic equipment|Agriculture, aquaculture and fisheries|Personal care and household products	Yes	No	No	No	No
1455	CAS:139-08-2	CAS:113497-04-4|CAS:124548-64-7|CAS:139-08-2|CAS:1427499-26-0|CAS:50641-12-8|CAS:51931-10-3|CAS:77465-44-2|CAS:867012-79-1	Benzenemethanaminium, N,N-dimethyl-N-tetradecyl-, chloride (1:1)	Biocides	Packaging, including food contact materials|Personal care and household products|Agriculture, aquaculture and fisheries	Yes	No	No	No	No
1456	CAS:139-33-3	CAS:104244-09-9|CAS:1236140-51-4|CAS:139-33-3|CAS:1892-64-4|CAS:37341-71-2|CAS:42615-28-1|CAS:69772-70-9	Glycine, N,N'-1,2-ethanediylbis[N-(carboxymethyl)-, sodium salt (1:2)	Biocides|Catalysts|Cross-linkers|Fillers|Lubricants|Fragrances|Colorants	Packaging, including food contact materials|Personal care and household products|Agriculture, aquaculture and fisheries	Yes	No	No	No	No
1457	CAS:139-60-6	CAS:139-60-6	1,4-Benzenediamine, N1,N4-bis(1-ethyl-3-methylpentyl)-	Antioxidants		No	No	No	No	No
1458	CAS:139-65-1	CAS:139-65-1	Benzenamine, 4,4'-thiobis-	Cross-linkers|Colorants	Packaging, including food contact materials|Furniture	No	No	No	Yes	No
1459	CAS:139-89-9	CAS:112326-74-6|CAS:139-89-9|CAS:8040-88-8|CAS:81647-98-5	Glycine, N-[2-[bis(carboxymethyl)amino]ethyl]-N-(2-hydroxyethyl)-, sodium salt (1:3)	Biocides|Fillers|Lubricants|Fragrances|Colorants	Packaging, including food contact materials|Personal care and household products|Agriculture, aquaculture and fisheries	Yes	No	No	No	No
1460	CAS:139-93-5	CAS:139-93-5	Phenol, 4,4'-(1,2-diarsenediyl)bis[2-amino-, hydrochloride (1:2)	Biocides|Colorants		No	No	Yes	No	No
1461	CAS:139189-30-3	CAS:139189-30-3|CAS:163183-98-0	Phosphoric acid, P,P'-1,3-phenylene P,P,P',P'-tetrakis(2,6-dimethylphenyl) ester	Flame retardants	Packaging, including food contact materials	Yes	No	No	No	No
1462	CAS:13921-99-8	CAS:13921-99-8	Hydroperoxide, 1,1'-(1,2-dimethylpropylidene)bis-	Cross-linkers		No	No	No	No	No
1463	CAS:13927-77-0	CAS:101239-20-7|CAS:11140-03-7|CAS:13927-77-0|CAS:332343-04-1|CAS:420849-75-8|CAS:75178-20-0|CAS:93-74-3	Nickel, bis(N,N-dibutylcarbamodithioato-ÎºS,ÎºS')-, (SP-4-1)-	Light stabilizers|Antioxidants	Packaging, including food contact materials	No	No	Yes	No	No
1464	CAS:13939-25-8	CAS:13939-25-8|CAS:835619-37-9	Triphosphoric acid, aluminum salt (1:1)	Fillers|Colorants|Pigments	Packaging, including food contact materials|Building materials	Yes	No	No	No	No
1465	CAS:1394959-45-5	CAS:1394959-45-5	Fatty acids, soybean-oil, epoxidized, 3-methylbutyl esters	Plasticizers		No	No	No	No	No
1466	CAS:139497-04-4	CAS:139497-04-4	Rubber, reclaimed	Plasticizers		No	No	No	No	No
1467	CAS:13963-57-0	CAS:131553-52-1|CAS:13963-57-0|CAS:224778-47-6|CAS:26676-32-4	Aluminum, tris(2,4-pentanedionato-ÎºO2,ÎºO4)-, (OC-6-11)-	Cross-linkers	Packaging, including food contact materials	No	No	No	No	No
1468	CAS:13972-68-4	CAS:13972-68-4	Cadmium molybdenum oxide (CdMoO4)	Light stabilizers|Colorants		No	No	Yes	No	No
1469	CAS:1397283-80-5	CAS:1397283-80-5	2,7-Naphthalenedisulfonic acid, 4-amino-6-[2-[4-[[[4-[2-(2,4-dihydroxyphenyl)diazenyl]phenyl]amino]sulfonyl]phenyl]diazenyl]-5-hydroxy-3-[2-(4-nitrophenyl)diazenyl]-, sodium salt (1:2)	Colorants		No	No	No	No	No
1470	CAS:139734-65-9	CAS:139734-65-9	Amines, N-C10-16-alkyltrimethylenedi-, reaction products with chloroacetic acid	Biocides		No	No	No	No	No
1471	CAS:13983-17-0	CAS:13983-17-0|CAS:1684381-79-0|CAS:57657-07-5|CAS:9056-30-8	Wollastonite (Ca(SiO3))	Cross-linkers|Fillers|Flame retardants|Colorants	Packaging, including food contact materials|Building materials|Agriculture, aquaculture and fisheries	Yes	No	No	No	No
1472	CAS:13984-57-1	CAS:13984-57-1	Hexanoic acid, 5-oxo-, ethyl ester	Plasticizers		No	No	No	No	No
1473	CAS:140-01-2	CAS:140-01-2|CAS:59232-96-1|CAS:81647-97-4	Glycine, N,N-bis[2-[bis(carboxymethyl)amino]ethyl]-, sodium salt (1:5)	Biocides|Fillers|Lubricants|Fragrances|Colorants	Packaging, including food contact materials|Personal care and household products|Building materials|Agriculture, aquaculture and fisheries	Yes	No	No	No	No
1474	CAS:140-03-4	CAS:140-03-4|CAS:855789-22-9	9-Octadecenoic acid, 12-(acetyloxy)-, methyl ester, (9Z,12R)-	Lubricants|Plasticizers	Packaging, including food contact materials|Personal care and household products|Agriculture, aquaculture and fisheries	No	No	No	No	No
1475	CAS:140-04-5	CAS:140-04-5|CAS:26302-38-5	9-Octadecenoic acid, 12-(acetyloxy)-, butyl ester, (9Z,12R)-	Plasticizers|Lubricants|Fillers|Colorants	Packaging, including food contact materials|Personal care and household products	No	No	No	No	No
1476	CAS:140-10-3	CAS:140-10-3	E-Cinnamic acid	Masking agents	Packaging, including food contact materials|Agriculture, aquaculture and fisheries	No	No	No	No	No	Plasma
1477	CAS:140-11-4	CAS:140-11-4	Acetic acid, phenylmethyl ester	Biocides|Fillers|Lubricants|Fragrances|Colorants	Personal care and household products|Transport|Agriculture, aquaculture and fisheries|Packaging, including food contact materials|Toys and other children's products	Yes	No	No	No	No
1478	CAS:140-31-8	CAS:140-31-8|CAS:935701-76-1	1-Piperazineethanamine	Catalysts|Cross-linkers|Fillers|Colorants	Packaging, including food contact materials|Personal care and household products|Building materials	Yes	No	No	No	No
1479	CAS:140-66-9	CAS:124765-79-3|CAS:140-66-9|CAS:37769-53-2|CAS:85771-77-3	Phenol, 4-(1,1,3,3-tetramethylbutyl)-	Cross-linkers|Antioxidants|Light stabilizers|Lubricants|Plasticizers|Colorants	Packaging, including food contact materials	Yes	Yes	No	No	Yes
1480	CAS:140-88-5	CAS:140-88-5|CAS:1441020-41-2	2-Propenoic acid, ethyl ester	Cross-linkers|Fillers|Lubricants|Fragrances|Colorants	Packaging, including food contact materials|Building materials	Yes	No	No	Yes	No
1481	CAS:140-95-4	CAS:140-95-4	Urea, N,N'-bis(hydroxymethyl)-	Biocides	Packaging, including food contact materials|Agriculture, aquaculture and fisheries	Yes	No	No	No	No
1482	CAS:1401-55-4	CAS:1041198-33-7|CAS:1041198-44-0|CAS:1401-55-4|CAS:61790-06-5|CAS:67167-65-1|CAS:73891-88-0|CAS:93615-37-3	Tannins	Light stabilizers|Colorants	Packaging, including food contact materials|Personal care and household products|Agriculture, aquaculture and fisheries	Yes	No	No	No	No
1483	CAS:1401000-07-4	CAS:1401000-07-4	2-Naphthalenol, 1-[2-[2-ethyl-4-[2-(2-ethylphenyl)diazenyl]phenyl]diazenyl]-, ar-heptyl derivs.	Lubricants		No	No	No	No	No
1484	CAS:14017-36-8	CAS:14017-36-8	Sulfamic acid, cadmium salt (2:1)	Light stabilizers|Colorants		No	No	Yes	No	No
1485	CAS:14024-18-1	CAS:14024-18-1|CAS:2226524-30-5|CAS:38335-93-2|CAS:75042-68-1	Iron, tris(2,4-pentanedionato-ÎºO2,ÎºO4)-, (OC-6-11)-	Catalysts|Cross-linkers	Packaging, including food contact materials	No	No	No	No	No
1486	CAS:14024-63-6	CAS:12276-11-8|CAS:14024-63-6|CAS:1647807-33-7	Zinc, bis(2,4-pentanedionato-ÎºO2,ÎºO4)-, (T-4)-	Catalysts|Cross-linkers|Fillers|Heat stabilizers|Colorants	Packaging, including food contact materials	No	No	No	No	No
1487	CAS:14025-21-9	CAS:14025-21-9|CAS:15304-64-0|CAS:1845748-57-3|CAS:39208-16-7|CAS:51706-78-6|CAS:6834-04-4|CAS:870859-26-0|CAS:99084-09-0	Zincate(2-), [[N,N'-1,2-ethanediylbis[N-[(carboxy-ÎºO)methyl]glycinato-ÎºN,ÎºO]](4-)]-, sodium (1:2), (OC-6-21)-	Biocides|Fillers|Lubricants|Fragrances|Colorants	Agriculture, aquaculture and fisheries	No	No	No	No	No
1488	CAS:14038-43-8	CAS:12095-09-9|CAS:12397-39-6|CAS:1334-14-1|CAS:14038-43-8|CAS:14638-08-5|CAS:15638-91-2|CAS:15648-88-1|CAS:15745-97-8|CAS:2222023-36-9|CAS:26062-16-8|CAS:27057-57-4|CAS:422314-32-7|CAS:52044-58-3|CAS:80701-92-4|CAS:848900-16-3|CAS:898555-06-1|CAS:898555-07-2	Ferrate(4-), hexakis(cyano-ÎºC)-, iron(3+) (3:4), (OC-6-11)-	Colorants	Packaging, including food contact materials|Personal care and household products|Building materials|Agriculture, aquaculture and fisheries	No	No	No	No	No
1489	CAS:1404200-65-2	CAS:1404200-65-2	Hexanedioic acid, polymer with 1,3-butanediol and 1,2-propanediol, di-C8-10-isoalkyl esters, C9-rich	Plasticizers		No	No	No	No	No
1490	CAS:14059-33-7	CAS:1197994-50-5|CAS:126729-57-5|CAS:14059-33-7|CAS:1678543-69-5|CAS:2005446-68-2|CAS:207748-42-3|CAS:210909-43-6|CAS:308084-60-8|CAS:316365-70-5|CAS:52037-34-0|CAS:950838-94-5	Bismuth vanadium oxide (BiVO4)	Fillers|Colorants|Pigments	Packaging, including food contact materials|Building materials|Transport|Furniture	No	No	No	No	No
1491	CAS:14067-62-0	CAS:14067-62-0	Phosphoric acid, cadmium salt (1:1) (8CI,9CI)	Light stabilizers|Colorants		No	No	Yes	No	No
1492	CAS:140921-24-0	CAS:140921-24-0	Carbamic acid, N,N'-1,6-hexanediylbis-, C,C'-bis[2-[2-(1-ethylpentyl)-3-oxazolidinyl]ethyl] ester	Fillers|Colorants		No	No	No	No	No
1493	CAS:141-00-4	CAS:141-00-4|CAS:2253720-57-7	Butanedioic acid, cadmium salt (1:1)	Light stabilizers|Colorants	Agriculture, aquaculture and fisheries	No	No	Yes	No	No
1494	CAS:141-02-6	CAS:141-02-6|CAS:15913-51-6	2-Butenedioic acid (2E)-, 1,4-bis(2-ethylhexyl) ester	Catalysts|Plasticizers	Packaging, including food contact materials	Yes	No	No	No	No
1495	CAS:141-04-8	CAS:141-04-8|CAS:53659-85-1	Hexanedioic acid, 1,6-bis(2-methylpropyl) ester	Plasticizers|Fragrances|Colorants	Packaging, including food contact materials|Personal care and household products|Toys and other children's products|Agriculture, aquaculture and fisheries	No	No	No	No	No
1496	CAS:141-17-3	CAS:130455-63-9|CAS:141-17-3|CAS:194548-85-1|CAS:62863-07-4|CAS:79806-00-1	Hexanedioic acid, 1,6-bis[2-(2-butoxyethoxy)ethyl] ester	Biocides|Fillers|Lubricants|Fragrances|Plasticizers|Colorants	Packaging, including food contact materials	Yes	No	No	No	No
1497	CAS:141-18-4	CAS:141-18-4	Hexanedioic acid, 1,6-bis(2-butoxyethyl) ester	Plasticizers	Packaging, including food contact materials	No	No	No	No	No
1498	CAS:141-19-5	CAS:141-19-5	Decanedioic acid, 1,10-bis(2-butoxyethyl) ester	Plasticizers		No	No	No	No	No
1499	CAS:141-20-8	CAS:141-20-8|CAS:8034-22-8	Dodecanoic acid, 2-(2-hydroxyethoxy)ethyl ester	Emulsifying agents	Packaging, including food contact materials|Personal care and household products	No	No	No	No	No
1500	CAS:141-22-0	CAS:141-22-0|CAS:17026-54-9|CAS:25607-48-1|CAS:45260-83-1|CAS:8040-35-5	9-Octadecenoic acid, 12-hydroxy-, (9Z,12R)-	Plasticizers	Packaging, including food contact materials|Agriculture, aquaculture and fisheries	Yes	No	No	No	No
1501	CAS:141-23-1	CAS:1037310-42-1|CAS:141-23-1|CAS:82008-61-5	Octadecanoic acid, 12-hydroxy-, methyl ester	Lubricants|Plasticizers|Colorants	Packaging, including food contact materials|Personal care and household products	Yes	No	No	No	No
1502	CAS:141-24-2	CAS:141-24-2|CAS:7705-99-9	9-Octadecenoic acid, 12-hydroxy-, methyl ester, (9Z,12R)-	Biocides|Fillers|Lubricants|Fragrances|Plasticizers|Colorants	Packaging, including food contact materials|Personal care and household products	Yes	No	No	No	No
1503	CAS:141-28-6	CAS:141-28-6	Hexanedioic acid, 1,6-diethyl ester	Plasticizers	Packaging, including food contact materials	No	No	No	No	Yes
1504	CAS:141-32-2	CAS:126492-54-4|CAS:1361383-41-6|CAS:141-32-2|CAS:1453490-09-9|CAS:220713-31-5	2-Propenoic acid, butyl ester	Cross-linkers|Lubricants|Fillers|Colorants	Packaging, including food contact materials|Electrical and electronic equipment|Building materials|Agriculture, aquaculture and fisheries	Yes	No	No	No	No
1505	CAS:141-38-8	CAS:1025028-39-0|CAS:141-38-8	2-Oxiraneoctanoic acid, 3-octyl-, 2-ethylhexyl ester	Plasticizers|Antioxidants	Packaging, including food contact materials	No	No	No	No	No
1506	CAS:141-43-5	CAS:141-43-5|CAS:2122854-11-7|CAS:2169804-94-6|CAS:9007-33-4	Ethanol, 2-amino-	Biocides|Cross-linkers|Fillers|Antioxidants|Light stabilizers|Lubricants|Colorants|Antistatic agents	Personal care and household products|Transport|Agriculture, aquaculture and fisheries|Packaging, including food contact materials|Building materials	Yes	No	No	No	No	Urine
1507	CAS:141-53-7	CAS:1015855-65-8|CAS:141-53-7|CAS:84050-15-7|CAS:84050-16-8|CAS:84050-17-9	Formic acid, sodium salt (1:1)	Biocides|Catalysts|Fillers|Light stabilizers|Lubricants|Colorants	Packaging, including food contact materials|Personal care and household products|Agriculture, aquaculture and fisheries	Yes	No	No	No	No
1508	CAS:141-62-8	CAS:141-62-8	Tetrasiloxane, 1,1,1,3,3,5,5,7,7,7-decamethyl-	Colorants	Packaging, including food contact materials|Personal care and household products	Yes	No	No	No	No
1509	CAS:141-63-9	CAS:141-63-9	Pentasiloxane, 1,1,1,3,3,5,5,7,7,9,9,9-dodecamethyl-	Lubricants		No	No	No	No	No
1510	CAS:141-78-6	CAS:141-78-6	Acetic acid ethyl ester	Biocides|Catalysts|Cross-linkers|Fillers|Light stabilizers|Lubricants|Fragrances|Plasticizers|Colorants	Personal care and household products|Transport|Agriculture, aquaculture and fisheries|Packaging, including food contact materials|Building materials|Furniture|Medical devices	Yes	No	No	No	No
1511	CAS:141-82-2	CAS:141-82-2|CAS:211863-95-5	Propanedioic acid	Plasticizers|Colorants	Packaging, including food contact materials|Personal care and household products	No	No	No	No	No	Faeces|Serum|Urine
1512	CAS:141-97-9	CAS:141-97-9	Butanoic acid, 3-oxo-, ethyl ester	Biocides|Cross-linkers|Fillers|Fragrances|Colorants	Packaging, including food contact materials|Personal care and household products|Transport|Agriculture, aquaculture and fisheries	Yes	No	No	No	No
1513	CAS:14121-47-2	CAS:14121-47-2|CAS:61261-05-0	1H-Thioxantheno[2,1,9-def]isoquinoline-1,3(2H)-dione, 2-(3-methoxypropyl)- (9CI)	Colorants		No	No	No	No	No
1514	CAS:1415316-96-9	CAS:1415316-96-9	Fatty acids, sunflower-oil, conjugated, maleated, reation products with diethanolamine, maleated tall-oil fatty acids and triethanolamine	Lubricants|Fillers|Colorants		No	No	No	No	No
1515	CAS:14154-42-8	CAS:14154-42-8|CAS:1921-51-3|CAS:853176-81-5	Aluminum, chloro[29H,31H-phthalocyaninato(2-)-ÎºN29,ÎºN30,ÎºN31,ÎºN32]-, (SP-5-12)-	Colorants	Packaging, including food contact materials|Agriculture, aquaculture and fisheries	No	No	No	No	No
1516	CAS:14166-21-3	CAS:128049-67-2|CAS:14166-21-3|CAS:97233-90-4	1,3-Isobenzofurandione, hexahydro-, (3aR,7aR)-rel-	Cross-linkers		No	Yes	No	No	No
1517	CAS:142-04-1	CAS:1415719-73-1|CAS:142-04-1	Benzenamine, hydrochloride (1:1)	Colorants		No	No	No	Yes	No
1518	CAS:142-16-5	CAS:142-16-5|CAS:48075-77-0|CAS:77666-69-4	2-Butenedioic acid (2Z)-, 1,4-bis(2-ethylhexyl) ester	Catalysts|Plasticizers|Colorants	Packaging, including food contact materials|Personal care and household products	Yes	No	No	No	No
1519	CAS:142-17-6	CAS:131389-60-1|CAS:142-17-6|CAS:160109-41-1	9-Octadecenoic acid (9Z)-, calcium salt (2:1)	Light stabilizers|Fillers	Packaging, including food contact materials|Agriculture, aquaculture and fisheries	No	No	No	No	No
1520	CAS:142-18-7	CAS:142-18-7|CAS:40738-26-9	Dodecanoic acid, 2,3-dihydroxypropyl ester	Biocides|Fillers|Lubricants|Fragrances|Colorants|Antistatic agents	Packaging, including food contact materials|Personal care and household products|Agriculture, aquaculture and fisheries	No	No	No	No	No
1521	CAS:142-19-8	CAS:142-19-8	Heptanoic acid, 2-propen-1-yl ester	Fragrances	Packaging, including food contact materials|Personal care and household products|Transport|Agriculture, aquaculture and fisheries	No	No	No	No	No
1522	CAS:142-29-0	CAS:142-29-0|CAS:33004-05-6	Cyclopentene	Plasticizers	Packaging, including food contact materials	Yes	No	No	No	No
1523	CAS:142-31-4	CAS:142-31-4	Sulfuric acid, monooctyl ester, sodium salt (1:1)	Biocides|Lubricants|Fillers|Colorants	Packaging, including food contact materials|Personal care and household products|Agriculture, aquaculture and fisheries	Yes	No	No	No	No
1524	CAS:142-59-6	CAS:142-59-6	Carbamodithioic acid, N,N'-1,2-ethanediylbis-, sodium salt (1:2)	Biocides	Packaging, including food contact materials|Agriculture, aquaculture and fisheries	No	No	No	No	No
1525	CAS:142-62-1	CAS:142-62-1|CAS:53896-26-7	Hexanoic acid	Biocides|Fillers|Lubricants|Fragrances|Colorants	Packaging, including food contact materials|Personal care and household products|Agriculture, aquaculture and fisheries	Yes	No	No	No	No	Faeces|Plasma|Urine
1526	CAS:142-71-2	CAS:1135443-52-5|CAS:1219596-32-3|CAS:142-71-2|CAS:302-07-8	Acetic acid, copper(2+) salt (2:1)	Catalysts|Cross-linkers|Fragrances|Antioxidants	Packaging, including food contact materials|Agriculture, aquaculture and fisheries	Yes	No	No	No	No
1527	CAS:142-72-3	CAS:142-72-3|CAS:873963-51-0	Acetic acid, magnesium salt (2:1)	Catalysts|Cross-linkers|Lubricants|Fragrances|Colorants	Packaging, including food contact materials|Agriculture, aquaculture and fisheries	Yes	No	No	No	No
1528	CAS:142-77-8	CAS:142-77-8	9-Octadecenoic acid (9Z)-, butyl ester	Lubricants|Plasticizers|Colorants	Packaging, including food contact materials|Personal care and household products	Yes	No	No	No	No
1529	CAS:142-78-9	CAS:142-78-9	Laurylethanolamide	Antistatic agents	Personal care and household products|Agriculture, aquaculture and fisheries	Yes	No	No	No	No
1530	CAS:142-82-5	CAS:142-82-5|CAS:44607-13-8|CAS:8031-33-2	Heptane	Catalysts|Cross-linkers|Fillers|Lubricants|Colorants	Personal care and household products|Transport|Agriculture, aquaculture and fisheries|Packaging, including food contact materials|Building materials|Toys and other children's products	Yes	No	No	No	No
1531	CAS:142-84-7	CAS:142-84-7	1-Propanamine, N-propyl-	Lubricants|Colorants	Packaging, including food contact materials	Yes	No	No	No	No
1532	CAS:142-87-0	CAS:142-87-0	Sulfuric acid, monodecyl ester, sodium salt (1:1)	Biocides|Lubricants|Fillers|Colorants	Packaging, including food contact materials|Personal care and household products|Agriculture, aquaculture and fisheries	Yes	No	No	No	No
1533	CAS:142-90-5	CAS:1274821-28-1|CAS:142-90-5|CAS:170292-57-6|CAS:279231-66-2	2-Propenoic acid, 2-methyl-, dodecyl ester	Lubricants|Fillers|Colorants	Packaging, including food contact materials|Personal care and household products|Agriculture, aquaculture and fisheries	Yes	No	No	No	No
1534	CAS:142-91-6	CAS:142-91-6	Hexadecanoic acid, 1-methylethyl ester	Biocides|Fillers|Lubricants|Fragrances|Colorants	Packaging, including food contact materials|Personal care and household products|Agriculture, aquaculture and fisheries	Yes	No	No	No	No
1535	CAS:142-92-7	CAS:142-92-7	Acetic acid, hexyl ester	Biocides|Fillers|Lubricants|Fragrances|Plasticizers|Colorants	Personal care and household products|Transport|Agriculture, aquaculture and fisheries|Packaging, including food contact materials|Building materials	Yes	No	No	No	No	Adipose tissue
1536	CAS:142-96-1	CAS:142-96-1	Butane, 1,1'-oxybis-	Fragrances|Fillers|Colorants	Packaging, including food contact materials	Yes	No	No	No	No
1537	CAS:1421-63-2	CAS:1421-63-2	1-Butanone, 1-(2,4,5-trihydroxyphenyl)-	Antioxidants	Packaging, including food contact materials	No	No	No	No	No
1538	CAS:14228-73-0	CAS:14228-73-0|CAS:18625-91-7|CAS:2354430-43-4	Oxirane, 2,2'-[1,4-cyclohexanediylbis(methyleneoxymethylene)]bis-	Fillers|Colorants	Packaging, including food contact materials	No	No	No	No	No
1539	CAS:14233-37-5	CAS:12226-73-2|CAS:14233-37-5|CAS:88651-81-4|CAS:89073-26-7	9,10-Anthracenedione, 1,4-bis[(1-methylethyl)amino]-	Lubricants|Colorants	Packaging, including food contact materials|Agriculture, aquaculture and fisheries	No	No	No	No	No
1540	CAS:14234-82-3	CAS:14234-82-3|CAS:45178-60-7	2-Butenedioic acid (2Z)-, 1,4-bis(2-methylpropyl) ester	Plasticizers	Packaging, including food contact materials	No	No	No	No	No
1541	CAS:14239-68-0	CAS:14239-68-0|CAS:2010950-84-0|CAS:7346-68-1	Cadmium, bis(N,N-diethylcarbamodithioato-ÎºS,ÎºS')-, (T-4)-	Light stabilizers|Colorants		No	No	Yes	No	No
1542	CAS:142474-86-0	CAS:142474-86-0	Phosphoric acid, diphenyl tetradecyl ester	Plasticizers|Flame retardants	Packaging, including food contact materials	No	No	No	No	No
1543	CAS:142747-77-1	CAS:142747-77-1	Methanol, 1,1'-[(2-methylpropyl)phosphinylidene]bis-	Flame retardants		No	No	No	No	No
1544	CAS:142844-00-6	CAS:142844-00-6	Refractories, fibers, aluminosilicate	Colorants	Building materials	Yes	Yes	No	No	No
1545	CAS:14295-43-3	CAS:12236-65-6|CAS:129653-92-5|CAS:14295-43-3|CAS:59979-04-3	Benzo[b]thiophen-3(2H)-one, 4,7-dichloro-2-(4,7-dichloro-3-oxobenzo[b]thien-2(3H)-ylidene)-	Colorants	Packaging, including food contact materials|Building materials	No	No	No	No	No
1546	CAS:143-07-7	CAS:143-07-7|CAS:203714-07-2|CAS:7632-48-6|CAS:8000-62-2|CAS:8045-27-0	Dodecanoic acid	Biocides|Fillers|Lubricants|Fragrances|Emulsion stabilizers|Colorants|Surfactants	Packaging, including food contact materials|Personal care and household products|Toys and other children's products|Agriculture, aquaculture and fisheries	Yes	No	No	No	No	Adipose tissue|Blood|Faeces|Plasma|Red blood cell|Serum|Urine
1547	CAS:143-08-8	CAS:143-08-8	1-Nonanol	Biocides|Fillers|Lubricants|Fragrances|Plasticizers|Colorants	Packaging, including food contact materials|Personal care and household products|Agriculture, aquaculture and fisheries	Yes	No	No	No	No
1548	CAS:143-13-5	CAS:143-13-5	Acetic acid, nonyl ester	Plasticizers	Packaging, including food contact materials|Personal care and household products|Agriculture, aquaculture and fisheries	No	No	No	No	No
1549	CAS:143-18-0	CAS:143-18-0|CAS:343340-74-9	9-Octadecenoic acid (9Z)-, potassium salt (1:1)	Lubricants|Blowing agents	Packaging, including food contact materials|Personal care and household products|Building materials|Agriculture, aquaculture and fisheries	Yes	No	No	No	No
1550	CAS:143-19-1	CAS:143-19-1	9-Octadecenoic acid (9Z)-, sodium salt (1:1)	Lubricants|Fillers|Blowing agents|Viscosity modifiers	Packaging, including food contact materials|Personal care and household products|Agriculture, aquaculture and fisheries	No	No	No	No	No
1551	CAS:143-22-6	CAS:143-22-6	Ethanol, 2-[2-(2-butoxyethoxy)ethoxy]-	Cross-linkers|Fillers|Lubricants|Plasticizers|Colorants	Personal care and household products|Transport|Agriculture, aquaculture and fisheries|Packaging, including food contact materials|Electrical and electronic equipment	Yes	No	No	No	No
1552	CAS:143-23-7	CAS:1127437-70-0|CAS:143-23-7|CAS:1569877-17-3	1,6-Hexanediamine, N1-(6-aminohexyl)-	Cross-linkers	Packaging, including food contact materials	Yes	No	No	No	No
1553	CAS:143-28-2	CAS:143-28-2|CAS:8014-60-6|CAS:8029-00-3|CAS:8038-59-3|CAS:84286-21-5	9-Octadecen-1-ol, (9Z)-	Biocides|Fillers|Lubricants|Fragrances|Colorants	Packaging, including food contact materials|Personal care and household products|Agriculture, aquaculture and fisheries	Yes	No	No	No	No
1554	CAS:143-29-3	CAS:143-29-3	5,8,11,13,16,19-Hexaoxatricosane	Plasticizers|Colorants	Packaging, including food contact materials|Building materials	Yes	No	No	No	No
1555	CAS:14302-13-7	CAS:1160721-31-2|CAS:12224-94-1|CAS:12224-96-3|CAS:12236-60-1|CAS:14302-13-7|CAS:186811-56-3|CAS:53124-89-3|CAS:71819-72-2|CAS:872217-78-2|CAS:96956-51-3|CAS:99149-47-0	C.I. Pigment Green 36	Fillers|Colorants|Pigments	Packaging, including food contact materials|Electrical and electronic equipment|Building materials|Agriculture, aquaculture and fisheries	No	No	No	No	No
1556	CAS:14312-00-6	CAS:12525-44-9|CAS:14312-00-6	Chromic acid (H2CrO4), cadmium salt (1:1) (8CI,9CI)	Light stabilizers|Colorants		No	No	Yes	No	No
1557	CAS:14324-55-1	CAS:115028-55-2|CAS:120092-57-1|CAS:136-94-7|CAS:14324-55-1|CAS:14460-21-0|CAS:15465-13-1|CAS:18445-58-4|CAS:2169916-09-8|CAS:32733-02-1|CAS:39456-86-5|CAS:880359-15-9|CAS:905572-85-2|CAS:92481-10-2	Zinc, bis(N,N-diethylcarbamodithioato-ÎºS,ÎºS')-, (T-4)-	Catalysts|Cross-linkers|Light stabilizers	Packaging, including food contact materials|Building materials	Yes	No	No	No	No
1558	CAS:1436-43-7	CAS:1436-43-7	Quinoline-2-carbonitrile	Biocides		No	No	No	No	No
1559	CAS:14362-12-0	CAS:14362-12-0|CAS:38486-51-0	Phenol, 2,2'-methylenebis[4,6-bis(1,1-dimethylethyl)-	Antioxidants		No	No	No	No	No
1560	CAS:143860-04-2	CAS:143860-04-2	Oxazolidine, 3-ethyl-2-methyl-2-(3-methylbutyl)-	Colorants	Packaging, including food contact materials	No	Yes	No	No	No
1561	CAS:143925-92-2	CAS:143925-92-2	Amines, bis(hydrogenated tallow alkyl), oxidized	Heat stabilizers|Light stabilizers|Antioxidants	Packaging, including food contact materials	Yes	No	No	No	No
1562	CAS:144-15-0	CAS:144-15-0|CAS:888497-71-0	1,2,3-Propanetricarboxylic acid, 2-(acetyloxy)-, 1,2,3-tris(2-ethylhexyl) ester	Plasticizers	Packaging, including food contact materials|Personal care and household products	No	No	No	No	No
1563	CAS:144-35-4	CAS:144-35-4	2,4,8,10-Tetraoxa-3,9-diphosphaspiro[5.5]undecane, 3,9-diphenoxy-	Light stabilizers		Yes	No	No	No	No
1564	CAS:144-55-8	CAS:1182403-48-0|CAS:144-55-8|CAS:151127-72-9|CAS:172672-17-2|CAS:1809080-94-1|CAS:196216-68-9|CAS:199723-76-7|CAS:246180-97-2|CAS:276253-15-7	Carbonic acid sodium salt (1:1)	Biocides|Nucleating agents|Fillers|Light stabilizers|Lubricants|Fragrances|Blowing agents|Colorants	Personal care and household products|Agriculture, aquaculture and fisheries|Packaging, including food contact materials|Building materials|Medical devices	Yes	No	No	No	No
1565	CAS:144-60-6	CAS:144-60-6	Cdr 2012: 144-60-6	Colorants		No	No	No	No	No
1566	CAS:144-62-7	CAS:144-62-7|CAS:216451-38-6|CAS:63504-28-9|CAS:97993-78-7	Ethanedioic acid	Plasticizers|Fillers|Colorants	Packaging, including food contact materials|Personal care and household products|Building materials|Agriculture, aquaculture and fisheries	Yes	No	No	No	No	Kidney|Serum|Urine
1567	CAS:14402-75-6	CAS:14402-75-6	Cadmate(2-), tetrakis(cyano-ÎºC)-, potassium (1:2), (T-4)-	Light stabilizers|Colorants		No	No	Yes	No	No
1568	CAS:144246-02-6	CAS:144246-02-6	C.I. Solvent Yellow 135	Colorants		No	No	No	No	No
1569	CAS:144429-84-5	CAS:144429-84-5	Benzenepropanoic acid, 3,5-bis(1,1-dimethylethyl)-4-hydroxy-, 2-ethylhexyl ester	Antioxidants		No	No	No	No	No
1570	CAS:14450-05-6	CAS:128557-13-1|CAS:14450-05-6	Nonanoic acid, 1,1'-[2,2-bis[[(1-oxononyl)oxy]methyl]-1,3-propanediyl] ester	Biocides|Fillers|Lubricants|Fragrances|Colorants	Personal care and household products	Yes	No	No	No	No
1571	CAS:1445870-18-7	CAS:1445870-18-7	Hexanoic acid, 3,5,5-trimethyl-, 2,2,6,6-tetramethyl-1-[2-[(3,5,5-trimethyl-1-oxohexyl)oxy]ethyl]-4-piperidinyl ester	Colorants		No	No	No	No	No
1572	CAS:14464-46-1	CAS:105269-70-3|CAS:1317-48-2|CAS:14464-46-1	Cristobalite (SiO2)	Catalysts|Lubricants|Fillers|Colorants	Personal care and household products|Transport|Agriculture, aquaculture and fisheries|Packaging, including food contact materials|Building materials	Yes	No	No	No	No
1573	CAS:14476-12-1	CAS:14476-12-1	Rhodochrosite (Mn(CO3)) (9CI)	Flame retardants		No	No	No	No	No
1574	CAS:14481-60-8	CAS:14481-60-8|CAS:20243-88-3|CAS:259211-86-4|CAS:37640-67-8	Butanoic acid, 4-(octadecylamino)-4-oxo-2-sulfo-, sodium salt (1:2)	Blowing agents	Packaging, including food contact materials	No	No	No	No	No
1575	CAS:14484-64-1	CAS:1135443-06-9|CAS:13494-27-4|CAS:14484-64-1|CAS:301-05-3|CAS:64070-92-4	Iron, tris(N,N-dimethylcarbamodithioato-ÎºS,ÎºS')-, (OC-6-11)-	Catalysts|Cross-linkers	Agriculture, aquaculture and fisheries	No	No	No	No	No
1576	CAS:14486-19-2	CAS:14486-19-2|CAS:41113-59-1	Borate(1-), tetrafluoro-, cadmium (2:1)	Light stabilizers|Colorants		No	No	Yes	No	No
1577	CAS:14489-25-9	CAS:14489-25-9	Sulfuric acid, chromium salt (8CI,9CI)	Catalysts|Cross-linkers		No	No	No	No	No
1578	CAS:14491-66-8	CAS:14491-66-8	Butanedioic acid, 1,4-dioctyl ester	Plasticizers		No	No	No	No	Yes
1579	CAS:14513-34-9	CAS:14513-34-9	2-Propenoic acid, 2-methyl-, 3-(dimethoxymethylsilyl)propyl ester	Fillers	Packaging, including food contact materials	No	No	No	No	No
1580	CAS:14516-71-3	CAS:119989-34-3|CAS:14516-71-3|CAS:15187-91-4|CAS:39033-91-5|CAS:92170-59-7	Nickel, (1-butanamine)[[2,2'-(thio-ÎºS)bis[4-(1,1,3,3-tetramethylbutyl)phenolato-ÎºO]](2-)]-	Light stabilizers|Antioxidants	Packaging, including food contact materials	No	No	Yes	No	No
1581	CAS:14520-70-8	CAS:14520-70-8	Phosphoric acid, ammonium cadmium salt (1:1:1)	Light stabilizers|Colorants		No	No	Yes	No	No
1582	CAS:14548-60-8	CAS:14548-60-8	Methanol, 1-(phenylmethoxy)-	Biocides	Packaging, including food contact materials|Personal care and household products	No	No	No	No	No
1583	CAS:145650-60-8	CAS:145650-60-8	Phosphorous acid, bis[2,4-bis(1,1-dimethylethyl)-6-methylphenyl] ethyl ester	Light stabilizers|Antioxidants	Packaging, including food contact materials	No	No	No	No	No
1584	CAS:14569-54-1	CAS:14569-54-1|CAS:61968-85-2	Butanamide, 2,2'-[(3,3'-dichloro[1,1'-biphenyl]-4,4'-diyl)bis(2,1-diazenediyl)]bis[N-(2-chlorophenyl)-3-oxo-	Colorants		No	No	No	No	No
1585	CAS:1459-93-4	CAS:1352054-39-7|CAS:1459-93-4	1,3-Benzenedicarboxylic acid, 1,3-dimethyl ester	Plasticizers	Packaging, including food contact materials	Yes	No	No	No	No
1586	CAS:14593-46-5	CAS:120380-11-2|CAS:14593-46-5	2-Butanol, 2-methyl-, sodium salt (1:1)	Colorants	Packaging, including food contact materials	Yes	No	No	No	No
1587	CAS:1461-22-9	CAS:1461-22-9	Stannane, tributylchloro-	Biocides|Catalysts|Antioxidants|Light stabilizers|Dispersing agents	Packaging, including food contact materials|Agriculture, aquaculture and fisheries	Yes	No	No	No	Yes
1588	CAS:14634-93-6	CAS:1260237-20-4|CAS:126657-25-8|CAS:14634-93-6|CAS:187285-08-1|CAS:2444-73-7|CAS:34001-72-4|CAS:38578-72-2|CAS:880359-14-8	Zinc, bis(N-ethyl-N-phenylcarbamodithioato-ÎºS,ÎºS')-, (T-4)-	Catalysts|Cross-linkers	Packaging, including food contact materials	No	No	No	No	No
1589	CAS:146340-15-0	CAS:146340-15-0	Alcohols, C12-14-secondary, Î²-(2-hydroxyethoxy), ethoxylated	Colorants	Packaging, including food contact materials|Agriculture, aquaculture and fisheries	No	No	No	No	No
1590	CAS:14639-97-5	CAS:14639-97-5|CAS:50791-72-5	Zincate(2-), tetrachloro-, ammonium (1:2), (T-4)-	Biocides|Fillers|Lubricants|Fragrances|Colorants		No	No	Yes	No	No
1591	CAS:1464-53-5	CAS:1464-53-5	2,2'-Bioxirane	Cross-linkers	Packaging, including food contact materials	No	No	No	No	No
1592	CAS:14643-87-9	CAS:1056032-56-4|CAS:113329-02-5|CAS:120220-24-8|CAS:142605-01-4|CAS:14643-87-9|CAS:191744-27-1|CAS:449796-20-7|CAS:70507-67-4	2-Propenoic acid, zinc salt (2:1)	Colorants	Packaging, including food contact materials	Yes	No	No	No	No
1593	CAS:14644-61-2	CAS:14644-61-2	Sulfuric acid, zirconium(4+) salt (2:1)	Colorants|Pigments		Yes	No	No	No	No
1594	CAS:14644-70-3	CAS:14644-70-3|CAS:60108-76-1	Arsenic acid (H3AsO4), ammonium magnesium salt (1:1:1) (9CI)	Biocides|Colorants		No	No	Yes	No	No
1595	CAS:14657-64-8	CAS:14657-64-8	Propanoic acid, 3-(hydroxyphenylphosphinyl)-	Flame retardants		No	No	No	No	No
1596	CAS:146632-10-2	CAS:146632-10-2	2-Propenoic acid, reaction products with ethanolamine and 2,2'-[oxybis[(methyl-2,1-ethanediyl)oxymethylene]]bis[oxirane]	Colorants		No	No	No	No	No
1597	CAS:14691-80-6	CAS:14691-80-6	Diphosphoric acid, sodium salt (1:3)	Lubricants|Fillers|Colorants		No	No	No	No	No
1598	CAS:14691-89-5	CAS:1031706-07-6|CAS:14691-89-5|CAS:201863-94-7	1-Piperidinyloxy, 4-(acetylamino)-2,2,6,6-tetramethyl-	Biocides|Catalysts|Cross-linkers|Light stabilizers		No	No	No	No	No
1599	CAS:147-14-8	CAS:10482-39-0|CAS:104921-99-5|CAS:1082606-32-3|CAS:109675-77-6|CAS:109766-95-2|CAS:11097-56-6|CAS:11129-84-3|CAS:115284-42-9|CAS:1200437-05-3|CAS:12767-67-8|CAS:1314884-83-7|CAS:1319006-94-4|CAS:1400683-45-5|CAS:143350-47-4|CAS:147-14-8|CAS:158853-86-2|CAS:1612147-10-0|CAS:1613641-67-0|CAS:1616492-82-0|CAS:1630800-70-2|CAS:172308-31-5|CAS:172826-46-9|CAS:175386-67-1|CAS:177529-54-3|CAS:177646-05…	Copper, [29H,31H-phthalocyaninato(2-)-ÎºN29,ÎºN30,ÎºN31,ÎºN32]-, (SP-4-1)-	Cross-linkers|Fillers|Light stabilizers|Colorants|Antistatic agents|Pigments	Personal care and household products|Agriculture, aquaculture and fisheries|Packaging, including food contact materials|Building materials|Toys and other children's products|Electrical and electronic equipment|Furniture	Yes	No	No	No	No
1600	CAS:147-47-7	CAS:147-47-7|CAS:389806-19-3	Quinoline, 1,2-dihydro-2,2,4-trimethyl-	Antioxidants	Packaging, including food contact materials	No	No	No	No	No
1601	CAS:147059-57-2	CAS:147059-57-2	Zirconium, dichloro[rel-(1R,1'S)-(dimethylsilylene)bis[(1,2,3,3a,7a-Î·)-1H-inden-1-ylidene]]-	Catalysts|Cross-linkers		No	No	No	No	No
1602	CAS:1471-17-6	CAS:1471-17-6	3-(Prop-2-en-1-yloxy)-2,2-bis[(prop-2-en-1-yloxy)methyl]propan-1-ol	Cross-linkers		No	No	No	No	No
1603	CAS:147256-33-5	CAS:147256-33-5	Fatty acids, C18-unsatd., dimers, mixed esters with oleic acid and trimethylolpropane	Biocides|Fillers|Lubricants|Fragrances|Colorants		No	No	No	No	No
1604	CAS:14726-36-4	CAS:137427-50-0|CAS:138-54-5|CAS:14726-36-4|CAS:56803-46-4	Zinc, bis[N,N-bis(phenylmethyl)carbamodithioato-ÎºS,ÎºS']-, (T-4)-	Catalysts|Cross-linkers	Packaging, including food contact materials	No	No	No	No	No
1605	CAS:147315-50-2	CAS:1372550-53-2|CAS:147315-50-2|CAS:162874-89-7	Phenol, 2-(4,6-diphenyl-1,3,5-triazin-2-yl)-5-(hexyloxy)-	Light stabilizers|Other stabilizers|Antioxidants|Colorants	Packaging, including food contact materials	No	No	No	No	No
1606	CAS:1477-55-0	CAS:1370444-91-9|CAS:1477-55-0|CAS:153326-45-5|CAS:2138310-14-0|CAS:554432-83-6	1,3-Benzenedimethanamine	Catalysts|Cross-linkers|Fillers|Modification agents|Colorants|Antistatic agents	Packaging, including food contact materials|Personal care and household products|Building materials	Yes	No	No	No	No
1607	CAS:147768-39-6	CAS:147768-39-6|CAS:663176-11-2	1-Propanol, 3,3'-[(2-methylpropyl)phosphinylidene]bis-	Flame retardants		No	No	No	No	No
1608	CAS:147783-69-5	CAS:147783-69-5	Propanedioic acid, 2-[(4-methoxyphenyl)methylene]-, 1,3-bis(1,2,2,6,6-pentamethyl-4-piperidinyl) ester	Light stabilizers		No	No	No	No	No
1609	CAS:1478-61-1	CAS:110444-90-1|CAS:1429425-28-4|CAS:1478-61-1	Phenol, 4,4'-[2,2,2-trifluoro-1-(trifluoromethyl)ethylidene]bis-	Biocides|Cross-linkers	Packaging, including food contact materials|Toys and other children's products	No	No	No	No	Yes
1610	CAS:147853-32-5	CAS:147853-32-5	Fatty acids, C18-unsatd., dimers, di-Me esters, hydrogenated	Fragrances|Lubricants|Fillers|Colorants	Packaging, including food contact materials	No	No	No	No	No
1611	CAS:147900-93-4	CAS:147900-93-4	Fatty acids, C18-unsatd., trimers, compds. with oleylamine	Cross-linkers|Fillers|Colorants	Packaging, including food contact materials|Agriculture, aquaculture and fisheries	No	No	No	No	No
1612	CAS:148-24-3	CAS:123574-67-4|CAS:148-24-3|CAS:24804-14-6	8-Quinolinol	Antioxidants	Personal care and household products|Agriculture, aquaculture and fisheries	No	No	No	No	No
1613	CAS:148-79-8	CAS:1135441-27-8|CAS:123242-33-1|CAS:145316-67-2|CAS:148-79-8|CAS:8018-04-0|CAS:8027-10-9|CAS:8028-27-1|CAS:94977-06-7|CAS:98002-42-7	1H-Benzimidazole, 2-(4-thiazolyl)-	Biocides	Packaging, including food contact materials|Personal care and household products|Agriculture, aquaculture and fisheries	No	No	No	No	No
1614	CAS:14807-96-6	CAS:110540-41-5|CAS:11119-41-8|CAS:1170673-66-1|CAS:12420-12-1|CAS:1385633-70-4|CAS:14807-96-6|CAS:184973-42-0|CAS:2403462-24-6|CAS:37232-12-5|CAS:8043-56-9|CAS:99638-63-8	Talc (Mg3H2(SiO3)4)	Catalysts|Cross-linkers|Fillers|Nucleating agents|Light stabilizers|Lubricants|Fragrances|Blowing agents|Plasticizers|Colorants|Flame retardants	Personal care and household products|Transport|Agriculture, aquaculture and fisheries|Packaging, including food contact materials|Building materials|Toys and other children's products|Electrical and electronic equipment|Furniture|Medical devices	Yes	No	No	Yes	No
1615	CAS:14808-60-7	CAS:122304-48-7|CAS:122304-49-8|CAS:12425-26-2|CAS:1317-79-9|CAS:14808-60-7|CAS:70594-95-5|CAS:87347-84-0	Quartz (SiO2)	Catalysts|Cross-linkers|Fillers|Light stabilizers|Lubricants|Colorants	Personal care and household products|Transport|Agriculture, aquaculture and fisheries|Packaging, including food contact materials|Building materials|Toys and other children's products|Electrical and electronic equipment|Furniture	Yes	No	No	Yes	No
1616	CAS:148092-61-9	CAS:148092-61-9	C.I. Pigment Green 13	Colorants		No	No	No	No	No
1617	CAS:14814-09-6	CAS:133404-71-4|CAS:145992-60-5|CAS:14814-09-6	1-Propanethiol, 3-(triethoxysilyl)-	Fillers		No	No	No	No	No
1618	CAS:1482217-03-7	CAS:1482217-03-7	Dodecanedioic acid, 1,12-bis[2-[4-(4,6-diphenyl-1,3,5-triazin-2-yl)-3-hydroxyphenoxy]ethyl] ester	Light stabilizers		No	No	No	No	No
1619	CAS:14832-14-5	CAS:14832-14-5	Copper, [1,2,3,4,8,9,10,11,15,16,17,18,22,23,24,25-hexadecachloro-29H,31H-phthalocyaninato(2-)-ÎºN29,ÎºN30,ÎºN31,ÎºN32]-, (SP-4-1)-	Colorants|Pigments		No	No	No	No	No
1620	CAS:14852-17-6	CAS:14852-17-6	1,2-Ethanediamine, phosphate (1:?)	Plasticizers|Flame retardants		No	No	No	No	No
1621	CAS:14868-03-2	CAS:14868-03-2	Phenol, 4,4'-(2,2-dichloroethenylidene)bis-	Biocides		No	No	No	No	Yes
1622	CAS:148993-99-1	CAS:148993-99-1	Benzene, ethenyl-, ar-bromo derivs., homopolymers	Flame retardants		No	No	No	No	No
1623	CAS:149-30-4	CAS:112242-83-8|CAS:119170-41-1|CAS:12640-90-3|CAS:1321-08-0|CAS:149-30-4|CAS:2213445-86-2|CAS:4464-58-8|CAS:55199-93-4|CAS:81605-65-4|CAS:885216-62-6	2(3H)-Benzothiazolethione	Biocides|Catalysts|Cross-linkers|Antioxidants|Light stabilizers|Plasticizers	Packaging, including food contact materials|Building materials|Transport|Agriculture, aquaculture and fisheries	Yes	No	No	Yes	No
1624	CAS:149-44-0	CAS:1085937-62-7|CAS:1129303-06-5|CAS:134036-48-9|CAS:149-44-0|CAS:15193-20-1|CAS:15678-57-6|CAS:38563-80-3|CAS:59348-48-0|CAS:69346-14-1	Methanesulfinic acid, 1-hydroxy-, sodium salt (1:1)	Catalysts|Fillers|Antioxidants|Colorants	Packaging, including food contact materials|Agriculture, aquaculture and fisheries	Yes	No	No	No	No
1625	CAS:149-57-5	CAS:149-57-5|CAS:202054-39-5|CAS:83829-68-9	Hexanoic acid, 2-ethyl-	Catalysts|Fillers|Heat stabilizers|Light stabilizers|Lubricants|Colorants	Packaging, including food contact materials|Building materials|Agriculture, aquaculture and fisheries	Yes	No	No	No	No
1626	CAS:14901-07-6	CAS:14901-07-6	3-Buten-2-one, 4-(2,6,6-trimethyl-1-cyclohexen-1-yl)-	Fragrances	Packaging, including food contact materials|Personal care and household products|Toys and other children's products|Agriculture, aquaculture and fisheries	Yes	No	No	No	No
1627	CAS:149021-58-9	CAS:149021-58-9	2-Propenoic acid, 2-propylheptyl ester	Colorants		No	No	No	No	No
1628	CAS:14915-37-8	CAS:1323439-08-2|CAS:14915-37-8|CAS:17652-46-9	Copper, bis[1-(hydroxy-ÎºO)-2(1H)-pyridinethionato-ÎºS2]-	Biocides	Agriculture, aquaculture and fisheries	No	No	No	No	No
1629	CAS:14923-81-0	CAS:14923-81-0	Eicosanoic acid, cadmium salt (2:1)	Light stabilizers|Colorants		No	No	Yes	No	No
1630	CAS:14940-41-1	CAS:14940-41-1	Phosphoric acid, iron(2+) salt (2:3)	Fillers|Colorants	Packaging, including food contact materials	No	No	No	No	No
1631	CAS:14970-87-7	CAS:14970-87-7	Ethanethiol, 2,2'-[1,2-ethanediylbis(oxy)]bis-	Cross-linkers	Packaging, including food contact materials	No	No	No	No	No
1632	CAS:149749-62-2	CAS:149749-62-2	Zinc borate oxide (Zn4(BO3)2O), hydrate (1:1)	Flame retardants		No	No	No	No	No
1633	CAS:14977-61-8	CAS:14977-61-8|CAS:34848-09-4|CAS:7791-14-2	Chromium, dichlorodioxo-, (T-4)-	Catalysts|Cross-linkers|Colorants|Pigments	Packaging, including food contact materials	No	No	No	No	No
1634	CAS:149850-30-6	CAS:149850-30-6	Glycine, N-[3-(acetylamino)-4-[2-(2-cyano-4-nitrophenyl)diazenyl]phenyl]-N-(2-methoxy-2-oxoethyl)-, methyl ester	Colorants		No	No	No	No	No
1635	CAS:150-39-0	CAS:125317-19-3|CAS:150-39-0|CAS:178394-29-1	Glycine, N-[2-[bis(carboxymethyl)amino]ethyl]-N-(2-hydroxyethyl)-	Biocides|Fillers|Lubricants|Fragrances|Colorants	Packaging, including food contact materials|Personal care and household products|Agriculture, aquaculture and fisheries	No	No	No	No	No
1636	CAS:150-61-8	CAS:150-61-8	1,2-Ethanediamine, N1,N2-diphenyl-	Antioxidants	Packaging, including food contact materials	No	No	No	No	No
1637	CAS:150-76-5	CAS:150-76-5	Phenol, 4-methoxy-	Cross-linkers|Fillers|Light stabilizers|Fragrances|Colorants	Packaging, including food contact materials|Toys and other children's products	Yes	No	No	No	No
1638	CAS:150-86-7	CAS:150-86-7	Phytol	Fragrances	Personal care and household products	No	No	No	No	No
1639	CAS:150-90-3	CAS:150-90-3	Butanedioic acid, sodium salt (1:2)	Fillers	Packaging, including food contact materials|Personal care and household products	Yes	No	No	No	No
1640	CAS:1503-48-6	CAS:1503-48-6	Quino[2,3-b]acridine-6,7,13,14(5H,12H)-tetrone	Colorants		No	No	No	No	No
1641	CAS:15051-90-8	CAS:15051-90-8	1,2-Cyclohexanediol, 1-(4-methylbenzenesulfonate), (1R,2R)-rel-	Catalysts		No	No	No	No	No
1642	CAS:150686-85-4	CAS:150686-85-4	Ethanol, 2,2'-[[4,6-bis[butyl[1-(cyclohexyloxy)-2,2,6,6-tetramethyl-4-piperidinyl]amino]-1,3,5-triazin-2-yl]imino]bis- (9CI)	Light stabilizers		No	No	No	No	No
1643	CAS:15086-94-9	CAS:1043892-09-6|CAS:113601-31-3|CAS:15086-94-9|CAS:19052-67-6|CAS:30495-79-5|CAS:342043-92-9|CAS:477-63-4|CAS:722454-16-2|CAS:732983-53-8|CAS:859629-60-0	Spiro[isobenzofuran-1(3H),9'-[9H]xanthen]-3-one, 2',4',5',7'-tetrabromo-3',6'-dihydroxy-	Colorants	Packaging, including food contact materials|Personal care and household products	No	No	No	No	No
1644	CAS:150923-12-9	CAS:150923-12-9	Hexanedioic acid, polymer with 1,3-butanediol and 1,4-butanediol, acetate	Plasticizers		No	No	No	No	No
1645	CAS:15096-41-0	CAS:121-74-4|CAS:15096-41-0|CAS:34954-34-2	Chromium, tetrachloro-Î¼-hydroxy[Î¼-(2-methyl-2-propenoato-ÎºO:ÎºO')]di-	Fillers		No	No	No	No	No
1646	CAS:15096-52-3	CAS:1344-75-8|CAS:15096-52-3	Cryolite (Na3(AlF6))	Fillers|Colorants	Agriculture, aquaculture and fisheries	Yes	No	No	No	No
1647	CAS:151-05-3	CAS:151-05-3	Benzeneethanol, Î±,Î±-dimethyl-, 1-acetate	Fragrances	Packaging, including food contact materials|Personal care and household products|Transport|Agriculture, aquaculture and fisheries	No	No	No	No	No
1648	CAS:151-13-3	CAS:151-13-3	9-Octadecenoic acid, 12-hydroxy-, butyl ester, (9Z,12R)-	Lubricants|Plasticizers	Packaging, including food contact materials	No	No	No	No	No
1649	CAS:151-21-3	CAS:1000201-72-8|CAS:1000201-73-9|CAS:111726-87-5|CAS:121481-64-9|CAS:12738-53-3|CAS:12765-21-8|CAS:129203-37-8|CAS:1334-67-4|CAS:1335-72-4|CAS:145269-44-9|CAS:151-21-3|CAS:152155-52-7|CAS:156108-01-9|CAS:172826-72-1|CAS:1883428-81-6|CAS:191490-40-1|CAS:210297-21-5|CAS:2326507-32-6|CAS:237743-45-2|CAS:303179-49-9|CAS:39384-36-6|CAS:51222-39-0|CAS:57176-54-2|CAS:58640-35-0|CAS:61711-39-5|CAS:64441…	Sulfuric acid monododecyl ester sodium salt (1:1)	Biocides|Fillers|Heat stabilizers|Blowing agents|Plasticizers|Colorants|Viscosity modifiers	Personal care and household products|Transport|Agriculture, aquaculture and fisheries|Packaging, including food contact materials|Building materials|Electrical and electronic equipment	Yes	No	No	No	No
1650	CAS:151-56-4	CAS:151-56-4|CAS:99932-76-0	Aziridine	Light stabilizers|Lubricants	Packaging, including food contact materials	Yes	No	No	Yes	No
1651	CAS:15104-99-1	CAS:15104-99-1	Zirconium, bis(2-ethylhexanoato-ÎºO)oxo-	Fillers|Colorants		No	No	No	No	No
1652	CAS:151126-94-2	CAS:151126-94-2	C.I. Disperse Orange 149	Colorants		No	No	No	No	No
1653	CAS:15120-17-9	CAS:15120-17-9|CAS:190015-95-3|CAS:2173379-05-8	Arsenenic acid, sodium salt (9CI)	Biocides|Colorants		No	No	Yes	No	No
1654	CAS:1515-72-6	CAS:1515-72-6	1H-Isoindole-1,3(2H)-dione, 2-butyl-	Plasticizers		Yes	No	No	No	No
1655	CAS:15166-06-0	CAS:15166-06-0	Heptanoic acid, 2,2,3,3,4,4,5,5,6,7,7,7-dodecafluoro-6-(trifluoromethyl)-	Biocides|Dispersing agents	Packaging, including food contact materials	No	No	No	No	No
1656	CAS:151841-65-5	CAS:1158652-08-4|CAS:151841-65-5|CAS:186258-63-9|CAS:438238-46-1	Aluminum, hydroxybis[2,4,8,10-tetrakis(1,1-dimethylethyl)-6-(hydroxy-ÎºO)-12H-dibenzo[d,g][1,3,2]dioxaphosphocin 6-oxidato]-	Nucleating agents|Colorants	Packaging, including food contact materials	No	No	No	No	No
1657	CAS:15188-09-7	CAS:15188-09-7	Peroxide, 1,1',1''-(ethenylsilylidyne)tris[2-(1,1-dimethylethyl)	Cross-linkers|Fillers		No	No	No	No	No
1658	CAS:15194-98-6	CAS:1241898-56-5|CAS:15194-98-6|CAS:2226341-06-4	Arsenenous acid, calcium salt (2:1) (9CI)	Biocides|Colorants		No	No	Yes	No	No
1659	CAS:15195-06-9	CAS:134282-36-3|CAS:15195-06-9	Arsenenous acid, strontium salt (9CI)	Biocides|Colorants		No	No	Yes	No	No
1660	CAS:15206-55-0	CAS:15206-55-0|CAS:301543-54-4|CAS:71833-42-6	Benzeneacetic acid, Î±-oxo-, methyl ester	Catalysts|Cross-linkers|Fillers|Colorants	Packaging, including food contact materials	Yes	No	No	No	No
1661	CAS:15217-42-2	CAS:148918-02-9|CAS:15217-42-2	1H-Benzotriazole, sodium salt (1:1)	Colorants	Packaging, including food contact materials	No	No	No	No	No
1662	CAS:1522-92-5	CAS:1522-92-5	1-Propanol, 3-bromo-2,2-bis(bromomethyl)-	Flame retardants	Packaging, including food contact materials	No	Yes	No	No	No
1663	CAS:152261-33-1	CAS:152261-33-1	Alkenes, C20-24 Î±-, polymers with maleic anhydride, reaction products with 2,2,6,6-tetramethyl-4-piperidinamine	Heat stabilizers|Light stabilizers	Packaging, including food contact materials	No	No	No	No	No
1664	CAS:15231-57-9	CAS:15231-57-9	Stannane, octyl-	Heat stabilizers		No	No	No	No	No
1665	CAS:15233-47-3	CAS:15233-47-3	1,4-Benzenediamine, N1-(1-methylheptyl)-N4-phenyl-	Antioxidants		No	No	No	No	No
1666	CAS:152401-65-5	CAS:152401-65-5	Phosphonium, octadecyltrioctyl-, iodide (1:1)	Biocides|Catalysts|Cross-linkers		No	No	No	No	No
1667	CAS:15245-12-2	CAS:15245-12-2	Nitric acid, ammonium calcium salt (1:?:?)	Colorants	Agriculture, aquaculture and fisheries	Yes	No	Yes	No	No
1668	CAS:15245-44-0	CAS:15245-44-0|CAS:4219-19-6|CAS:59286-40-7|CAS:63918-97-8|CAS:6594-85-0	1,3-Benzenediol, 2,4,6-trinitro-, lead(2+) salt (1:1)	Other stabilizers	Packaging, including food contact materials	No	Yes	Yes	No	No
1669	CAS:1528-49-0	CAS:1528-49-0	1,2,4-Benzenetricarboxylic acid, 1,2,4-trihexyl ester	Plasticizers|Colorants	Packaging, including food contact materials	No	No	No	No	No
1670	CAS:1530-32-1	CAS:1091590-86-1|CAS:1530-32-1|CAS:154489-89-1|CAS:2069974-11-2	Phosphonium, ethyltriphenyl-, bromide (1:1)	Catalysts|Cross-linkers|Fillers|Heat stabilizers|Light stabilizers|Colorants		Yes	No	No	No	No
1671	CAS:15305-07-4	CAS:1003923-18-9|CAS:120457-86-5|CAS:125159-19-5|CAS:140165-51-1|CAS:15305-07-4|CAS:181823-32-5|CAS:194208-41-8|CAS:68336-93-6|CAS:7231-09-6	Aluminum, tris[N-(hydroxy-ÎºO)-N-(nitroso-ÎºO)benzenaminato]-	Catalysts|Colorants	Packaging, including food contact materials	No	No	No	No	No
1672	CAS:15306-17-9	CAS:15306-17-9|CAS:16337-94-3|CAS:55715-63-4	Aluminum, tris[ethyl 3-(oxo-ÎºO)butanoato-ÎºO']-	Colorants	Packaging, including food contact materials	No	No	No	No	No
1673	CAS:15317-78-9	CAS:15317-78-9|CAS:28371-07-5	Nickel, bis[N,N-bis(2-methylpropyl)carbamodithioato-ÎºS,ÎºS']-, (SP-4-1)-	Antioxidants		No	No	Yes	No	No
1674	CAS:153250-52-3	CAS:1213775-96-2|CAS:1213777-33-3|CAS:1241379-05-4|CAS:153250-52-3|CAS:1802071-21-1	2,6-Naphthalenedicarboxamide, N2,N6-dicyclohexyl-	Nucleating agents	Packaging, including food contact materials	No	No	No	No	No
1675	CAS:1533-45-5	CAS:120366-98-5|CAS:1533-45-5|CAS:2252271-38-6	Benzoxazole, 2,2'-(1,2-ethenediyldi-4,1-phenylene)bis-	Colorants	Packaging, including food contact materials|Agriculture, aquaculture and fisheries	No	No	No	No	No
1676	CAS:1533-78-4	CAS:1533-78-4|CAS:375793-86-5|CAS:79300-13-3	Acetamide, N-[5-[bis[2-(acetyloxy)ethyl]amino]-2-[2-(2-chloro-4-nitrophenyl)diazenyl]phenyl]-	Colorants		No	No	No	No	No
1677	CAS:153337-83-8	CAS:153337-83-8	Aluminum, hydrate (1:3)	Fillers		No	No	No	No	No
1678	CAS:15337-18-5	CAS:136-22-1|CAS:15337-18-5|CAS:401795-19-5|CAS:479347-96-1|CAS:942266-57-1|CAS:99123-37-2	Zinc, bis(N,N-dipentylcarbamodithioato-ÎºS,ÎºS')-, (T-4)-	Lubricants		No	No	No	No	No
1679	CAS:15337-60-7	CAS:12794-87-5|CAS:15337-60-7	Dodecanoic acid, barium cadmium salt (1:?:?)	Heat stabilizers|Light stabilizers|Antioxidants|Colorants		No	No	Yes	No	No
1680	CAS:153519-44-9	CAS:153519-44-9	1,3-Benzenediol, 4-[4,6-bis(2,4-dimethylphenyl)-1,3,5-triazin-2-yl]-, reaction products with 2-[(dodecyloxy)methyl]oxirane and 2-[(C10-16-alkyloxy)methyl]oxirane	Light stabilizers|Antioxidants	Packaging, including food contact materials	No	No	No	No	No
1681	CAS:153719-23-4	CAS:153719-23-4	4H-1,3,5-Oxadiazin-4-imine, 3-[(2-chloro-5-thiazolyl)methyl]tetrahydro-5-methyl-N-nitro-	Biocides	Agriculture, aquaculture and fisheries	No	No	No	No	Yes
1682	CAS:15396-00-6	CAS:1114991-16-0|CAS:127274-08-2|CAS:133556-58-8|CAS:15396-00-6|CAS:180983-94-2|CAS:649740-09-0|CAS:799763-22-7	Silane, (3-isocyanatopropyl)trimethoxy-	Cross-linkers	Packaging, including food contact materials	No	No	No	No	No
1683	CAS:15432-85-6	CAS:15432-85-6|CAS:39466-73-4|CAS:58814-38-3	Antimonate (SbO31-), sodium (1:1)	Flame retardants	Packaging, including food contact materials	Yes	No	No	No	No
1684	CAS:154592-20-8	CAS:154592-20-8	Copper, [1-(hydroxy-ÎºO)-2(1H)-pyridinethionato-ÎºS2]-	Biocides	Agriculture, aquaculture and fisheries	No	No	No	No	No
1685	CAS:154636-38-1	CAS:154636-38-1	Uvasorb HA 88	Light stabilizers		No	No	No	No	No
1686	CAS:15467-06-8	CAS:117897-54-8|CAS:15467-06-8|CAS:20236-57-1	9-Octadecenoic acid, 12-hydroxy-, lithium salt (1:1), (9Z,12R)-	Fillers|Colorants	Packaging, including food contact materials	No	No	No	No	No
1687	CAS:15468-32-3	CAS:12414-70-9|CAS:1317-94-8|CAS:15468-32-3	Tridymite (SiO2) (9CI)	Fillers|Colorants	Packaging, including food contact materials	No	No	No	No	No
1688	CAS:154862-43-8	CAS:154862-43-8	2,4,8,10-Tetraoxa-3,9-diphosphaspiro[5.5]undecane, 3,9-bis[2,4-bis(1-methyl-1-phenylethyl)phenoxy]-	Light stabilizers|Antioxidants	Packaging, including food contact materials	No	No	No	No	No
1689	CAS:154946-66-4	CAS:154946-66-4|CAS:221657-92-7|CAS:756853-48-2	Benzenesulfonic acid, 4-chloro-2-[2-[4,5-dihydro-3-methyl-5-oxo-1-(3-sulfophenyl)-1H-pyrazol-4-yl]diazenyl]-5-methyl-, ammonium salt (1:2)	Colorants	Packaging, including food contact materials	No	No	No	No	No
1690	CAS:155-04-4	CAS:12564-44-2|CAS:155-04-4|CAS:16529-10-5|CAS:96380-91-5	2(3H)-Benzothiazolethione, zinc salt (2:1)	Catalysts|Cross-linkers|Colorants	Packaging, including food contact materials|Agriculture, aquaculture and fisheries	Yes	No	No	No	No
1691	CAS:1552-46-1	CAS:1552-46-1	Benzoxazole, 5-methyl-2-[4-[2-(5-methyl-2-benzoxazolyl)ethenyl]phenyl]-	Colorants		No	No	No	No	No
1692	CAS:15520-10-2	CAS:122303-44-0|CAS:15520-10-2	1,5-Pentanediamine, 2-methyl-	Cross-linkers|Fillers|Colorants|Viscosity modifiers	Packaging, including food contact materials	Yes	No	No	No	No
1693	CAS:15520-11-3	CAS:15520-11-3	Peroxydicarbonic acid, C,C'-bis[4-(1,1-dimethylethyl)cyclohexyl] ester	Catalysts|Cross-linkers|Plasticizers	Packaging, including food contact materials|Building materials	No	No	No	No	No
1694	CAS:15521-65-0	CAS:15521-65-0	Nickel, bis(N,N-dimethylcarbamodithioato-ÎºS,ÎºS')-, (SP-4-1)-	Antioxidants	Agriculture, aquaculture and fisheries	No	No	Yes	No	No
1695	CAS:15535-79-2	CAS:15535-79-2	1,3,2-Oxathiastannolan-5-one, 2,2-dioctyl-	Heat stabilizers|Antioxidants	Packaging, including food contact materials	No	No	No	No	No
1696	CAS:15541-60-3	CAS:15541-60-3|CAS:94977-28-3	Diphosphoric acid, compd. with 1,3,5-triazine-2,4,6-triamine (1:?)	Flame retardants|Colorants	Packaging, including food contact materials	No	No	No	No	No
1697	CAS:15545-48-9	CAS:11111-56-1|CAS:15545-48-9	Urea, N'-(3-chloro-4-methylphenyl)-N,N-dimethyl-	Biocides	Agriculture, aquaculture and fisheries	Yes	No	No	No	Yes
1698	CAS:15545-97-8	CAS:15545-97-8	Pentanenitrile, 2,2'-(1,2-diazenediyl)bis[4-methoxy-2,4-dimethyl-	Catalysts		No	No	No	No	No
1699	CAS:15546-11-9	CAS:15546-11-9	2-Butenedioic acid (2Z)-, 1,1'-(dibutylstannylene) 4,4'-dimethyl ester	Heat stabilizers|Light stabilizers	Packaging, including food contact materials	No	No	No	No	No
1700	CAS:15546-16-4	CAS:15546-16-4|CAS:415725-20-1	2-Butenedioic acid (2Z)-, 1,1'-(dibutylstannylene) 4,4'-dibutyl ester	Heat stabilizers	Packaging, including food contact materials	No	No	No	No	No
1701	CAS:1555-53-9	CAS:131389-59-8|CAS:1555-53-9	9-Octadecenoic acid (9Z)-, magnesium salt (2:1)	Plasticizers	Packaging, including food contact materials|Agriculture, aquaculture and fisheries	No	No	No	No	No
1702	CAS:155613-91-5	CAS:155613-91-5	Hexanedioic acid, 1,6-bis(2-heptylundecyl) ester	Plasticizers		No	No	No	No	No
1703	CAS:15571-58-1	CAS:15571-58-1|CAS:52433-96-2|CAS:64685-79-6|CAS:71061-19-3|CAS:85873-44-5	8-Oxa-3,5-dithia-4-stannatetradecanoic acid, 10-ethyl-4,4-dioctyl-7-oxo-, 2-ethylhexyl ester	Heat stabilizers|Catalysts|Light stabilizers|Colorants	Packaging, including food contact materials	Yes	Yes	No	No	No
1704	CAS:15571-59-2	CAS:15571-59-2|CAS:1909212-46-9	4,9,11-Trioxa-10-stannapentadeca-6,13-dien-15-oic acid, 2-methyl-10,10-dioctyl-5,8,12-trioxo-, 2-methylpropyl ester, (Z,Z)- (9CI)	Antioxidants		No	No	No	No	No
1705	CAS:15578-32-2	CAS:15578-32-2	Phosphoric acid, tin(2+) salt (2:3)	Colorants	Packaging, including food contact materials	No	No	No	No	No
1706	CAS:155925-27-2	CAS:155925-27-2	Novaron	Biocides		No	No	No	No	No
1707	CAS:156-10-5	CAS:156-10-5	Benzenamine, 4-nitroso-N-phenyl-	Cross-linkers|Colorants		No	No	No	No	No
1708	CAS:156-60-5	CAS:156-60-5|CAS:43695-79-0	Ethene, 1,2-dichloro-, (1E)-	Blowing agents	Packaging, including food contact materials|Building materials	Yes	No	No	No	No
1709	CAS:1560-69-6	CAS:1560-69-6	Propanoic acid, cobalt(2+) salt (2:1)	Fillers|Colorants	Packaging, including food contact materials|Agriculture, aquaculture and fisheries	Yes	No	No	No	No
1710	CAS:15600-62-1	CAS:15600-62-1	Diphosphoric acid, cadmium salt (1:2)	Light stabilizers|Colorants		No	No	Yes	No	No
1711	CAS:15602-15-0	CAS:15602-15-0	Hexanoic acid, 2-ethyl-, magnesium salt (2:1)	Heat stabilizers	Packaging, including food contact materials	No	No	No	No	No
1712	CAS:15606-95-8	CAS:15606-95-8	Arsenic acid (H3AsO4), triethyl ester	Biocides|Colorants	Packaging, including food contact materials	No	Yes	No	No	No
1713	CAS:15625-89-5	CAS:100465-65-4|CAS:116335-81-0|CAS:117079-82-0|CAS:1186622-07-0|CAS:1199921-30-6|CAS:1325731-65-4|CAS:15625-89-5|CAS:159251-16-8|CAS:162193-38-6|CAS:1798797-17-7|CAS:199685-35-3|CAS:255831-11-9|CAS:352031-28-8|CAS:58998-51-9|CAS:72269-91-1	2-Propenoic acid, 1,1'-[2-ethyl-2-[[(1-oxo-2-propen-1-yl)oxy]methyl]-1,3-propanediyl] ester	Fillers|Colorants	Packaging, including food contact materials|Building materials	Yes	No	No	Yes	No
1714	CAS:15627-09-5	CAS:15627-09-5	Copper, bis[N-(hydroxy-ÎºO)-N-(nitroso-ÎºO)cyclohexanaminato]-	Biocides	Agriculture, aquaculture and fisheries	No	No	No	No	No
1715	CAS:15630-89-4	CAS:1161851-82-6|CAS:121525-84-6|CAS:1226792-00-2|CAS:15630-89-4|CAS:205368-25-8|CAS:701915-52-8|CAS:701915-53-9|CAS:726171-65-9|CAS:81677-18-1|CAS:82728-90-3|CAS:861998-94-9|CAS:89140-31-8|CAS:90569-69-0	Carbonic acid sodium salt (1:2), compd. with hydrogen peroxide (H2O2) (2:3)	Biocides|Colorants	Packaging, including food contact materials|Personal care and household products|Agriculture, aquaculture and fisheries	Yes	No	No	No	No
1716	CAS:15647-08-2	CAS:15647-08-2|CAS:657410-52-1	Phosphorous acid, 2-ethylhexyl diphenyl ester	Heat stabilizers|Light stabilizers|Antioxidants	Packaging, including food contact materials	Yes	No	No	No	No
1717	CAS:15647-11-7	CAS:15647-11-7	Cyclohexanol, 3-(aminomethyl)-3,5,5-trimethyl-	Colorants		No	No	No	No	No
1718	CAS:1565-94-2	CAS:108074-17-5|CAS:1188908-53-3|CAS:124872-97-5|CAS:125336-80-3|CAS:131715-57-6|CAS:1417694-40-6|CAS:143001-02-9|CAS:149095-54-5|CAS:1565-94-2|CAS:1645073-46-6|CAS:171904-25-9|CAS:178935-23-4|CAS:185226-82-8|CAS:210708-90-0|CAS:21078-90-0|CAS:24577-48-8|CAS:39434-39-4|CAS:82794-31-8|CAS:88542-28-3	2-Propenoic acid, 2-methyl-, 1,1'-[(1-methylethylidene)bis[4,1-phenyleneoxy(2-hydroxy-3,1-propanediyl)]] ester	Fillers	Packaging, including food contact materials|Personal care and household products|Medical devices|Building materials	No	No	No	No	No
1719	CAS:156558-98-4	CAS:156558-98-4	Fatty acids, C6-12, mixed tetraesters with heptanoic acid, pentaerythritol, 3,5,5-trimethylhexanoic acid and valeric acid	Biocides|Fillers|Lubricants|Fragrances|Colorants		No	No	No	No	No
1720	CAS:15667-10-4	CAS:15667-10-4	Peroxide, 1,1'-cyclohexylidenebis[2-(1,1-dimethylpropyl)	Catalysts|Cross-linkers|Antioxidants	Packaging, including food contact materials	No	No	No	No	No
1721	CAS:15680-42-9	CAS:15680-42-9|CAS:68859-61-0	Copper, [1-[[[2-(hydroxy-ÎºO)phenyl]imino-ÎºN]methyl]-2-naphthalenolato(2-)-ÎºO]-	Colorants	Packaging, including food contact materials	No	No	No	No	No
1722	CAS:1569-01-3	CAS:1569-01-3	2-Propanol, 1-propoxy-	Fragrances	Personal care and household products|Transport|Agriculture, aquaculture and fisheries|Packaging, including food contact materials|Building materials	Yes	No	No	No	No
1723	CAS:1569-02-4	CAS:1331-13-1|CAS:1569-02-4	2-Propanol, 1-ethoxy-	Biocides|Lubricants|Fillers|Colorants	Packaging, including food contact materials|Agriculture, aquaculture and fisheries	Yes	No	No	No	No
1724	CAS:15708-41-5	CAS:11079-05-3|CAS:15708-41-5|CAS:29507-61-7|CAS:36619-30-4|CAS:39458-91-8|CAS:52645-49-5|CAS:55648-23-2|CAS:5915-66-2|CAS:7487-54-9	Ferrate(1-), [[N,N'-1,2-ethanediylbis[N-[(carboxy-ÎºO)methyl]glycinato-ÎºN,ÎºO]](4-)]-, sodium (1:1), (OC-6-21)-	Biocides|Fillers|Lubricants|Fragrances|Colorants	Packaging, including food contact materials|Personal care and household products|Building materials|Agriculture, aquaculture and fisheries	Yes	No	No	No	No
1725	CAS:1571-33-1	CAS:1571-33-1	Phosphonic acid, P-phenyl-	Catalysts|Cross-linkers	Packaging, including food contact materials	No	No	No	No	No
1726	CAS:1571-75-1	CAS:1571-75-1	Phenol, 4,4'-(1-phenylethylidene)bis-	Biocides	Packaging, including food contact materials	No	No	No	No	Yes
1727	CAS:15717-40-5	CAS:15717-40-5	1,2-Propanediamine, N1,N2-diphenyl-	Biocides|Antioxidants		No	No	No	No	No
1728	CAS:1571954-81-8	CAS:1571954-81-8	1,4-Benzenedicarboxylic acid, mixed Bu and 2-ethylhexyl diesters	Fillers|Colorants		No	No	No	No	No
1729	CAS:15721-78-5	CAS:1227157-99-4|CAS:152618-43-4|CAS:15721-78-5|CAS:40828-09-9|CAS:55939-39-4|CAS:99658-41-0	Benzenamine, 4-(1,1,3,3-tetramethylbutyl)-N-[4-(1,1,3,3-tetramethylbutyl)phenyl]-	Lubricants|Antioxidants		No	No	No	No	No
1730	CAS:15733-22-9	CAS:15733-22-9	Phenol, 4-chloro-3-methyl-, sodium salt (1:1)	Biocides	Packaging, including food contact materials|Agriculture, aquaculture and fisheries	No	No	No	No	No
1731	CAS:157348-58-8	CAS:157348-58-8	Neodecanoic acid, 2-oxiranylmethyl ester, polymer with phosphonic acid	Colorants		No	No	No	No	No
1732	CAS:15743-19-8	CAS:15743-19-8	2-Propenoic acid, cadmium salt (9CI)	Light stabilizers|Colorants		No	No	Yes	No	No
1733	CAS:1574656-80-6	CAS:1574656-80-6	Hexanedioic acid, polymer with 1,4-cyclohexanedimethanol, 2-ethylhexyl ester	Plasticizers		No	No	No	No	No
1734	CAS:1576-35-8	CAS:1576-35-8|CAS:344295-58-5	Benzenesulfonic acid, 4-methyl-, hydrazide	Blowing agents	Packaging, including food contact materials	No	No	No	No	No
1735	CAS:157627-94-6	CAS:157627-94-6	Ethanol, 2,2',2''-nitrilotris-, compds. with polyethylene glycol hydrogen sulfate C10-16-alkyl ether	Fragrances		No	No	No	No	No
1736	CAS:157627-99-1	CAS:157627-99-1	2-Naphthalenesulfonic acid, 7,7'-[1,4-phenylenebis[imino(6-chloro-1,3,5-triazine-4,2-diyl)imino]]bis[4-hydroxy-3-[2-[2-sulfo-4-[2-(4-sulfophenyl)diazenyl]phenyl]diazenyl]-, sodium salt (1:6)	Colorants		No	No	No	No	No
1737	CAS:15763-76-5	CAS:15763-76-5	Benzenesulfonic acid, 4-(1-methylethyl)-, sodium salt (1:1)	Biocides|Fillers|Lubricants|Fragrances|Colorants		No	No	No	No	No
1738	CAS:157707-73-8	CAS:157707-73-8	Fatty acids, C16-18 and C18-unsatd., branched and linear, polymers with C18-unsatd. fatty acid dimers, tetraethylenepentamine and triethylenetetramine	Fillers|Colorants		No	No	No	No	No
1739	CAS:157707-87-4	CAS:157707-87-4	D-Glucopyranose, oligomeric, branched and linear C9-11-alkyl glycosides	Biocides|Fillers|Colorants		No	No	No	No	No
1740	CAS:157707-95-4	CAS:157707-95-4	L-Alanine, N-[5-(acetylamino)-2-chloro-4-[2-(2-cyano-4-nitrophenyl)diazenyl]phenyl]-, methyl ester	Colorants		No	No	No	No	No
1741	CAS:15782-05-5	CAS:104220-22-6|CAS:12238-79-8|CAS:127546-07-0|CAS:15782-05-5|CAS:71750-61-3	2-Naphthalenecarboxylic acid, 4-[2-(5-chloro-4-methyl-2-sulfophenyl)diazenyl]-3-hydroxy-, strontium salt (1:1)	Biocides|Fillers|Lubricants|Colorants|Pigments	Packaging, including food contact materials|Toys and other children's products|Agriculture, aquaculture and fisheries	No	No	No	No	No
1742	CAS:15790-07-5	CAS:12227-60-0|CAS:1342-60-5|CAS:15790-07-5|CAS:39290-75-0|CAS:53026-64-5|CAS:68921-43-7	C.I. Pigment Yellow 104	Biocides|Fillers|Lubricants|Fragrances|Colorants	Packaging, including food contact materials|Personal care and household products|Agriculture, aquaculture and fisheries	No	No	No	No	No
1743	CAS:15793-73-4	CAS:12236-61-2|CAS:12236-63-4|CAS:15793-73-4	3H-Pyrazol-3-one, 4,4'-[(3,3'-dichloro[1,1'-biphenyl]-4,4'-diyl)bis(2,1-diazenediyl)]bis[2,4-dihydro-5-methyl-2-(4-methylphenyl)-	Biocides|Fillers|Lubricants|Colorants|Pigments	Packaging, including food contact materials|Building materials	No	No	No	No	No
1744	CAS:15798-64-8	CAS:15798-64-8	2-Butenal, (2Z)- (9CI)	Antioxidants		No	No	No	No	No
1745	CAS:15834-04-5	CAS:15834-04-5|CAS:41168-06-3	Pentanoic acid, 1,1'-[2,2-bis[[(1-oxopentyl)oxy]methyl]-1,3-propanediyl] ester	Biocides|Fillers|Lubricants|Fragrances|Plasticizers|Colorants	Packaging, including food contact materials	No	No	No	No	No
1746	CAS:15851-44-2	CAS:1043412-76-5|CAS:15851-44-2|CAS:1884414-00-9	Telluric acid (H2TeO3), cadmium salt (1:1)	Light stabilizers|Colorants		No	No	Yes	No	No
1747	CAS:15852-14-9	CAS:15852-14-9|CAS:190899-29-7	Telluric acid (H2TeO4), cadmium salt (1:1)	Light stabilizers|Colorants		No	No	Yes	No	No
1748	CAS:1586-92-1	CAS:1586-92-1	Aluminum, ethoxydiethyl-	Catalysts|Cross-linkers	Packaging, including food contact materials	No	No	No	No	No
1749	CAS:1587-20-8	CAS:1587-20-8	1,2,3-Propanetricarboxylic acid, 2-hydroxy-, 1,2,3-trimethyl ester	Plasticizers		No	No	No	No	No
1750	CAS:1587-21-9	CAS:1587-21-9	1,2,3-Propanetricarboxylic acid, 2-hydroxy-, 1,2,3-tripropyl ester	Plasticizers		No	No	No	No	No
1751	CAS:15870-10-7	CAS:15870-10-7	1-Heptene, 2-methyl-	Fragrances		No	No	No	No	No
1752	CAS:158725-44-1	CAS:158725-44-1	Phenol, 4,4'-(1-methylethylidene)bis[2,6-dibromo-, polymer with 2-(chloromethyl)oxirane, reaction products with 2,4,6-tribromophenol	Flame retardants		No	No	No	No	No
1753	CAS:15875-13-5	CAS:15875-13-5|CAS:880874-55-5	1,3,5-Triazine-1,3,5(2H,4H,6H)-tripropanamine, N1,N1,N3,N3,N5,N5-hexamethyl-	Accelerators|Catalysts|Cross-linkers	Packaging, including food contact materials	Yes	No	No	No	No
1754	CAS:15876-39-8	CAS:15876-39-8|CAS:94386-33-1	Spiro[isobenzofuran-1(3H),9'-[9H]xanthen]-3-one, 2',4',5',7'-tetrabromo-3',6'-dihydroxy-, aluminum salt (3:2)	Lubricants|Fragrances|Colorants		No	No	No	No	No
1755	CAS:15876-56-9	CAS:15876-56-9|CAS:71786-26-0	1H-Pyrazole-3-carboxylic acid, 4,5-dihydro-5-oxo-1-(2-sulfophenyl)-4-[(2-sulfophenyl)azo]-, compd. with N-cyclohexylcyclohexanamine (1:3)	Colorants		No	No	No	No	No
1756	CAS:15876-58-1	CAS:15876-58-1	Spiro[isobenzofuran-1(3H),9'-[9H]xanthen]-3-one, 2',4',5',7'-tetrabromo-4,5,6,7-tetrachloro-3',6'-dihydroxy-, aluminum salt (3:2)	Lubricants|Fragrances|Colorants		No	No	No	No	No
1757	CAS:1589-47-5	CAS:148616-44-8|CAS:1589-47-5	1-Propanol, 2-methoxy-	Cross-linkers|Lubricants|Fillers|Colorants	Packaging, including food contact materials|Personal care and household products|Building materials	Yes	No	No	No	No
1758	CAS:159034-91-0	CAS:159034-91-0	Ethanamine, N-ethyl-, reaction products with polyethylene glycol ether with trimethylolpropane (3:1) acrylate	Colorants	Packaging, including food contact materials	No	No	No	No	No
1759	CAS:159034-96-5	CAS:159034-96-5	Phenol, [(dimethylamino)methyl]-, polymer with 2-(chloromethyl)oxirane, 4,4'-(1-methylethylidene)bis[phenol] and piperazine	Fillers|Colorants		No	No	No	No	No
1760	CAS:159120-95-3	CAS:159120-95-3|CAS:1923770-69-7	Sulfonium, (thiodi-4,1-phenylene)bis[diphenyl-, (OC-6-11)-hexafluoroantimonate(1-) (1:2), mixt. with diphenyl[4-(phenylthio)phenyl]sulfonium (OC-6-11)-hexafluoroantimonate(1-) (1:1)	Fillers|Colorants	Packaging, including food contact materials	No	No	No	No	No
1761	CAS:159191-56-7	CAS:159191-56-7	4-(tert-Butyldimethylsilyloxy)phenylboronic acid	Catalysts		No	No	No	No	No
1762	CAS:1592-23-0	CAS:105478-11-3|CAS:1287721-17-8|CAS:1592-23-0|CAS:169526-51-6|CAS:177771-85-6|CAS:2137046-46-7|CAS:37325-26-1|CAS:720663-69-4|CAS:7490-87-1|CAS:8000-75-7	Octadecanoic acid, calcium salt (2:1)	Catalysts|Cross-linkers|Fillers|Antioxidants|Heat stabilizers|Light stabilizers|Lubricants|Plasticizers|Colorants|Viscosity modifiers|Antistatic agents	Packaging, including food contact materials|Building materials|Agriculture, aquaculture and fisheries|Furniture	Yes	No	No	No	No
1763	CAS:15930-94-6	CAS:12206-12-1|CAS:15930-94-6|CAS:66516-58-3	Zinc chromate oxide (Zn2(CrO4)O), hydrate (1:1)	Colorants		No	No	No	No	No
1764	CAS:15934-01-7	CAS:15934-01-7	Glycine, N,N'-1,2-ethanediylbis[N-(carboxymethyl)-, ammonium salt (1:3)	Biocides|Fillers|Lubricants|Fragrances|Colorants	Packaging, including food contact materials	No	No	No	No	No
1765	CAS:1594-08-7	CAS:1594-08-7	9,10-Anthracenedione, 1-hydroxy-4-[[4-[(methylsulfonyl)oxy]phenyl]amino]-	Colorants		No	No	No	No	No
1766	CAS:159574-72-8	CAS:159574-72-8	Chromate(5-), bis[4-(hydroxy-ÎºO)-7-[2-(2-hydroxy-1-naphthalenyl)diazenyl]-3-[2-[2-(hydroxy-ÎºO)-3-nitro-5-sulfophenyl]diazenyl]-2-naphthalenesulfonato(4-)]-, sodium (1:5)	Colorants		No	No	No	No	No
1767	CAS:15958-68-6	CAS:15958-68-6	9,10-Anthracenedione, 1,5-bis(cyclohexylamino)-	Colorants		No	No	No	No	No
1768	CAS:15993-42-7	CAS:15993-42-7|CAS:69771-45-5	Butanamide, N-(5-chloro-2-methoxyphenyl)-2-[2-(2-methoxy-4-nitrophenyl)diazenyl]-3-oxo-	Fillers|Colorants		No	No	No	No	No
1769	CAS:16038-76-9	CAS:13765-90-7|CAS:16038-76-9	Phosphonic acid, lead salt (1:?)	Light stabilizers|Other stabilizers	Building materials	No	No	Yes	No	No
1770	CAS:16039-53-5	CAS:1080689-68-4|CAS:16039-53-5|CAS:1941160-69-5|CAS:554-05-2	Zinc, bis[2-(hydroxy-ÎºO)propanoato-ÎºO]-, (T-4)-	Catalysts		No	No	No	No	No
1771	CAS:16040-69-0	CAS:16040-69-0|CAS:27601-14-5|CAS:72859-90-6	Copper, [2,9,16,23-tetrachloro-29H,31H-phthalocyaninato(2-)-ÎºN29,ÎºN30,ÎºN31,ÎºN32]-, (SP-4-1)-	Colorants	Agriculture, aquaculture and fisheries	No	No	No	No	No
1772	CAS:16043-40-6	CAS:127546-08-1|CAS:16043-40-6|CAS:58640-32-7|CAS:72162-80-2	Quino[2,3-b]acridine-7,14-dione, 5,12-dihydro-3,10-dimethyl-	Colorants		No	No	No	No	No
1773	CAS:160535-46-6	CAS:1173894-07-9|CAS:160535-46-6	1,2,3-Propanetricarboxamide, N1,N2,N3-tris(2-methylcyclohexyl)-	Colorants	Packaging, including food contact materials	No	No	No	No	No
[truncated: 4,697 more rows]

## Sheet: Table S3
Table S3: This table contains the curated list of 328 high confidence adverse outcome pathways (AOPs) from AOP-Wiki. For each AOP, the table provides the corresponding information on AOP identifier, AOP title, Organisation for Economic Co-operation and Development (OECD) status, and Society for the Advancement of Adverse Outcome Pathways (SAAOP) status.
[truncated: 329 more rows]

[truncated: 18 more sheets: Table S4, Table S5, Table S6, Table S7, Table S8, Table S9, Table S10, Table S11, Table S12, Table S13, Table S14, Table S15, Table S16, Table S17, Table S18, Table S19, Table S20, Table S21]
